# Supplementary material for: Crystal structure of 7,8-di­chloro-4-oxo-4H-chromene-3-carbaldehyde
Source: Acta Crystallogr E Crystallogr Commun. 2015 Jul 8;71(Pt 8):902–5. doi: 10.1107/S205698901501275X (PMC4571352; doi:10.1107/S205698901501275X)
Supplement: Supplementary file 1 [file e-71-00902-sup1.cif]

##############################################################################
#                                                                            #
# This CIF contains the data in a paper accepted for publication in          #
# Acta Crystallographica Section E. It conforms to the requirements of       #
# Notes for Authors for Acta Crystallographica Section E, and has been       #
# peer reviewed under the auspices of the IUCr Commission on Journals.       #
#                                                                            #
# Full details of the Crystallographic Information File format               #
# are given in the paper "The Crystallographic Information File (CIF):       #
# a New Standard Archive File for Crystallography" by S. R. Hall, F. H.      #
# Allen and I. D. Brown [Acta Cryst. (1991), A47, 655-685].                  #
#                                                                            #
# The current version of the core CIF dictionary is obtainable from          #
# ftp://ftp.iucr.org/pub/cif_core.dic.                                       #
#                                                                            #
# Software is freely available for graphical display of the structure(s)     #
# in this CIF. For information consult the CIF software page                 #
# http://www.iucr.org/resources/cif/software.                                #
#                                                                            #
# This file may be used for bona fide research purposes within the           #
# scientific community so long as proper attribution is given to the journal # 
# article from which it was obtained.                                        #
#                                                                            #
##############################################################################
data_General
_audit_creation_method     'by CrystalStructure 4.0'
_journal_date_recd_electronic     2015-06-29
_journal_date_accepted     2015-07-02
_journal_name_full     'Acta Crystallographica, Section E'
_journal_year     2015
_journal_volume     71
_journal_issue      8
_journal_page_first     902
_journal_page_last     905
_journal_paper_category     GO
_journal_paper_doi     10.1107/S205698901501275X
_journal_coeditor_code     ZL2631
_publ_contact_author_name     'Yoshinobu Ishikawa'
_publ_contact_author_address
;
School of Pharmaceutical Sciences
University of Shizuoka
52-1 Yada, Suruga-ku, Shizuoka 422-8526
Japan
;
_publ_contact_author_email     'ishi206@u-shizuoka-ken.ac.jp'
_publ_contact_author_fax     '+81-542645645'
_publ_contact_author_phone     '+81-542645645'
_publ_section_title
;
Crystal structure of 7,8-dichloro-4-oxo-4<i>H</i>-chromene-3-carbaldehyde
;
loop_
    _publ_author_name
    _publ_author_footnote
    _publ_author_address
    'Ishikawa, Yoshinobu' .
;
School of Pharmaceutical Sciences
University of Shizuoka
52-1 Yada, Suruga-ku, Shizuoka 422-8526
Japan
;
_publ_section_synopsis
;
In the crystal of this dichlorinated 3-formylchromone derivative, molecules are
linked through stacking interactions, C---H...O hydrogen bonds and short C...O
contacts. Halogen bonds between the formyl O and Cl atoms and type II
halogen--halogen contacts between the Cl atoms are also formed.
;
data_I
_database_code_depnum_ccdc_archive 'CCDC 1410048'
_chemical_name_systematic
;
7,8-Dichloro-4-oxo-4<i>H</i>-chromene-3-carbaldehyde
;
_chemical_formula_moiety     'C10 H4 Cl2 O3'
_chemical_formula_sum     'C10 H4 Cl2 O3'
_chemical_formula_iupac     'C10 H4 Cl2 O3'
_chemical_formula_weight     243.05
_chemical_melting_point     ?
_symmetry_cell_setting     orthorhombic
_symmetry_space_group_name_H-M     'P c a 21'
_symmetry_space_group_name_Hall     'P 2c -2ac'
loop_
    _symmetry_equiv_pos_site_id
    _symmetry_equiv_pos_as_xyz
    1 '+X,+Y,+Z'
    2 '1/2-X,+Y,1/2+Z'
    3 '1/2+X,-Y,+Z'
    4 '-X,-Y,1/2+Z'
_cell_length_a     23.091(7)
_cell_length_b     3.7704(18)
_cell_length_c     10.729(5)
_cell_angle_alpha     90.0000
_cell_angle_beta     90.0000
_cell_angle_gamma     90.0000
_cell_volume     934.1(7)
_cell_formula_units_Z     4
_cell_measurement_reflns_used     22
_cell_measurement_theta_min     15.76
_cell_measurement_theta_max     17.33
_cell_measurement_temperature     100
_exptl_crystal_description     plate
_exptl_crystal_colour     yellow
_exptl_crystal_size_max     0.410
_exptl_crystal_size_mid     0.120
_exptl_crystal_size_min     0.050
_exptl_crystal_density_diffrn     1.728
_exptl_crystal_density_meas     ?
_exptl_crystal_density_method     'not measured'
_exptl_crystal_F_000     488.00
_exptl_absorpt_coefficient_mu     0.672
_exptl_absorpt_correction_type     none
_diffrn_ambient_temperature     100
_diffrn_radiation_type     'Mo K\a'
_diffrn_radiation_wavelength     0.71069
_diffrn_measurement_device_type     'Rigaku AFC--7R'
_diffrn_measurement_method     \w
_diffrn_reflns_number     1571
_diffrn_reflns_av_R_equivalents     0.0154
_diffrn_reflns_theta_max     27.50
_diffrn_reflns_theta_full     27.50
_diffrn_measured_fraction_theta_max     0.998
_diffrn_measured_fraction_theta_full     0.998
_diffrn_reflns_limit_h_min     0
_diffrn_reflns_limit_h_max     29
_diffrn_reflns_limit_k_min     -4
_diffrn_reflns_limit_k_max     2
_diffrn_reflns_limit_l_min     -7
_diffrn_reflns_limit_l_max     13
_diffrn_standards_number     3
_diffrn_standards_interval_count     150
_diffrn_standards_decay_%     1.138
_refine_special_details
;
Refinement was performed using all reflections. The weighted <i>R</i>-factor
(<i>wR</i>) and goodness of fit (<i>S</i>) are based on <i>F</i>^2^.
<i>R</i>-factor (gt) are based on <i>F</i>. The threshold expression of
<i>F</i>^2^ > 2.0 \s(<i>F</i>^2^) is used only for calculating <i>R</i>-factor
(gt).
;
_reflns_number_total     1291
_reflns_number_gt     1155
_reflns_threshold_expression     F^2^>2.0\s(F^2^)
_refine_ls_structure_factor_coef     Fsqd
_refine_ls_R_factor_gt     0.0249
_refine_ls_wR_factor_ref     0.0565
_refine_ls_goodness_of_fit_ref     1.050
_refine_ls_number_reflns     1291
_refine_ls_number_parameters     136
_refine_ls_number_restraints     1
_refine_ls_hydrogen_treatment     constr
_refine_ls_weighting_scheme     calc
_refine_ls_weighting_details
            'w = 1/[\s^2^(Fo^2^)+(0.0252P)^2^+0.2201P] where P=(Fo^2^+2Fc^2^)/3'
_atom_sites_solution_hydrogens     geom
_atom_sites_solution_primary     direct
_atom_sites_solution_secondary     difmap
_refine_ls_shift/su_max     0.000
_refine_diff_density_max     0.240
_refine_diff_density_min     -0.270
_refine_ls_extinction_method     none
_refine_ls_extinction_coef     ?
_refine_ls_abs_structure_details
;
Flack (1983), 169 Friedel pairs
;
_refine_ls_abs_structure_Flack     0.06(8)
loop_
    _atom_type_symbol
    _atom_type_description
    _atom_type_scat_dispersion_real
    _atom_type_scat_dispersion_imag
    _atom_type_scat_source
    'C' 'C' 0.0033 0.0016
;
International Tables for Crystallography
(1992, Vol. C, Tables 4.2.6.8 and 6.1.1.4)
;
    'H' 'H' 0.0000 0.0000
;
International Tables for Crystallography
(1992, Vol. C, Table 6.1.1.4)
;
    'Cl' 'Cl' 0.1484 0.1585
;
International Tables for Crystallography
(1992, Vol. C, Tables 4.2.6.8 and 6.1.1.4)
;
    'O' 'O' 0.0106 0.0060
;
International Tables for Crystallography
(1992, Vol. C, Tables 4.2.6.8 and 6.1.1.4)
;
_computing_data_collection
;
<i>WinAFC Diffractometer Control Software</i> (Rigaku, 1999)
;
_computing_cell_refinement
;
<i>WinAFC Diffractometer Control Software</i> (Rigaku, 1999)
;
_computing_data_reduction
;
<i>WinAFC Diffractometer Control Software</i> (Rigaku, 1999)
;
_computing_structure_solution
;
SIR2008 (Burla <i>et al.</i>,  2007)
;
_computing_structure_refinement
;
SHELXL97 (Sheldrick, 2008)
;
_computing_molecular_graphics
;
CrystalStructure (Rigaku, 2010)
;
_computing_publication_material
;
CrystalStructure (Rigaku, 2010)
;
loop_
    _atom_site_type_symbol
    _atom_site_label
    _atom_site_fract_x
    _atom_site_fract_y
    _atom_site_fract_z
    _atom_site_U_iso_or_equiv
    _atom_site_adp_type
    _atom_site_calc_flag
    _atom_site_refinement_flags
    _atom_site_occupancy
    _atom_site_symmetry_multiplicity
    _atom_site_disorder_assembly
    _atom_site_disorder_group
    Cl Cl1 -0.02754(3) 0.3441(2) 0.16617(7) 0.02008(17) Uani d . 1.0 4 . .
    Cl Cl2 0.05650(3) -0.0003(3) -0.03533(8) 0.01821(16) Uani d . 1.0 4 . .
    O O1 0.17307(8) -0.0690(6) 0.04845(18) 0.0137(5) Uani d . 1.0 4 . .
    O O2 0.24923(9) 0.3154(5) 0.36500(17) 0.0179(5) Uani d . 1.0 4 . .
    O O3 0.34477(9) -0.3040(6) 0.12579(19) 0.0254(6) Uani d . 1.0 4 . .
    C C1 0.22935(12) -0.1270(8) 0.0740(3) 0.0136(7) Uani d . 1.0 4 . .
    C C2 0.25652(12) -0.0155(7) 0.1782(3) 0.0140(6) Uani d . 1.0 4 . .
    C C3 0.22568(13) 0.1862(9) 0.2724(3) 0.0149(7) Uani d . 1.0 4 . .
    C C4 0.12566(13) 0.3790(8) 0.3362(3) 0.0156(7) Uani d . 1.0 4 . .
    C C5 0.06756(13) 0.4108(8) 0.3106(3) 0.0169(7) Uani d . 1.0 4 . .
    C C6 0.04536(12) 0.2967(8) 0.1961(3) 0.0156(7) Uani d . 1.0 4 . .
    C C7 0.08124(12) 0.1435(8) 0.1075(3) 0.0132(7) Uani d . 1.0 4 . .
    C C8 0.16288(12) 0.2231(8) 0.2485(3) 0.0116(7) Uani d . 1.0 4 . .
    C C9 0.13996(12) 0.1023(8) 0.1362(3) 0.0127(7) Uani d . 1.0 4 . .
    C C10 0.31843(13) -0.1099(9) 0.1950(3) 0.0195(7) Uani d . 1.0 4 . .
    H H1 0.2515 -0.2554 0.0145 0.0163 Uiso calc R 1.0 4 . .
    H H2 0.1406 0.4626 0.4133 0.0187 Uiso calc R 1.0 4 . .
    H H3 0.0423 0.5109 0.3710 0.0203 Uiso calc R 1.0 4 . .
    H H4 0.3385 -0.0119 0.2642 0.0233 Uiso calc R 1.0 4 . .
loop_
    _atom_site_aniso_label
    _atom_site_aniso_U_11
    _atom_site_aniso_U_22
    _atom_site_aniso_U_33
    _atom_site_aniso_U_12
    _atom_site_aniso_U_13
    _atom_site_aniso_U_23
    Cl1 0.0144(3) 0.0234(4) 0.0224(4) 0.0021(3) 0.0007(4) 0.0024(4)
    Cl2 0.0181(3) 0.0216(4) 0.0149(3) -0.0005(4) -0.0043(4) -0.0019(4)
    O1 0.0147(10) 0.0162(12) 0.0102(10) 0.0015(9) -0.0001(9) -0.0031(9)
    O2 0.0218(10) 0.0199(11) 0.0122(11) -0.0014(10) -0.0039(10) -0.0028(11)
    O3 0.0199(12) 0.0330(14) 0.0233(13) 0.0064(11) -0.0001(9) -0.0089(12)
    C1 0.0154(13) 0.0113(16) 0.0140(15) 0.0000(12) 0.0013(13) 0.0014(13)
    C2 0.0152(14) 0.0118(14) 0.0148(15) 0.0014(11) 0.0005(13) 0.0027(16)
    C3 0.0214(15) 0.0128(16) 0.0106(14) -0.0016(13) -0.0019(13) 0.0040(14)
    C4 0.0224(15) 0.0113(16) 0.0130(16) -0.0017(13) 0.0003(13) -0.0023(13)
    C5 0.0209(15) 0.0161(18) 0.0137(15) -0.0012(14) 0.0064(13) -0.0008(13)
    C6 0.0148(13) 0.0111(15) 0.0208(18) 0.0000(12) 0.0011(12) 0.0024(14)
    C7 0.0152(14) 0.0106(15) 0.0139(15) -0.0045(13) -0.0033(12) 0.0026(13)
    C8 0.0149(14) 0.0112(16) 0.0087(14) -0.0025(12) -0.0002(12) -0.0002(12)
    C9 0.0193(14) 0.0093(14) 0.0095(14) 0.0016(12) 0.0030(12) 0.0016(12)
    C10 0.0209(15) 0.0208(17) 0.0166(16) 0.0003(14) 0.0012(13) -0.0017(14)
_geom_special_details     .
loop_
    _geom_bond_atom_site_label_1
    _geom_bond_atom_site_label_2
    _geom_bond_site_symmetry_1
    _geom_bond_site_symmetry_2
    _geom_bond_distance
    _geom_bond_publ_flag
    Cl1 C6 . . 1.723(3) no
    Cl2 C7 . . 1.723(3) no
    O1 C1 . . 1.346(4) no
    O1 C9 . . 1.374(4) no
    O2 C3 . . 1.233(4) no
    O3 C10 . . 1.207(4) no
    C1 C2 . . 1.349(5) no
    C2 C3 . . 1.452(4) no
    C2 C10 . . 1.484(5) no
    C3 C8 . . 1.479(4) no
    C4 C5 . . 1.375(5) no
    C4 C8 . . 1.403(4) no
    C5 C6 . . 1.399(5) no
    C6 C7 . . 1.387(4) no
    C7 C9 . . 1.399(4) no
    C8 C9 . . 1.393(4) no
    C1 H1 . . 0.950 no
    C4 H2 . . 0.950 no
    C5 H3 . . 0.950 no
    C10 H4 . . 0.950 no
loop_
    _geom_contact_atom_site_label_1
    _geom_contact_atom_site_label_2
    _geom_contact_distance
    _geom_contact_site_symmetry_1
    _geom_contact_site_symmetry_2
    _geom_contact_publ_flag
    Cl1 Cl2 3.1821(13) . . no
    Cl2 O1 2.850(3) . . no
    O1 C3 2.860(4) . . no
    O2 C1 3.570(4) . . no
    O2 C4 2.880(4) . . no
    O2 C10 2.907(4) . . no
    O3 C1 2.803(4) . . no
    C1 C7 3.587(4) . . no
    C1 C8 2.758(5) . . no
    C2 C9 2.765(4) . . no
    C4 C7 2.803(4) . . no
    C5 C9 2.766(4) . . no
    C6 C8 2.785(4) . . no
    Cl1 Cl2 3.5191(17) . 4_555 no
    Cl1 O3 2.984(3) . 3_455 no
    Cl2 Cl1 3.5191(17) . 4_554 no
    O1 O2 3.533(3) . 2_544 no
    O1 O2 3.032(3) . 2_554 no
    O1 C8 3.434(4) . 1_545 no
    O1 C9 3.352(4) . 1_545 no
    O2 O1 3.032(3) . 2_555 no
    O2 O1 3.533(3) . 2_565 no
    O2 C1 2.838(4) . 2_555 no
    O2 C1 3.113(4) . 2_565 no
    O2 C2 3.227(4) . 1_565 no
    O2 C2 3.586(4) . 2_555 no
    O2 C3 3.473(4) . 1_565 no
    O2 C10 3.252(4) . 1_565 no
    O3 Cl1 2.984(3) . 3_555 no
    O3 C2 3.415(4) . 1_545 no
    O3 C4 3.398(4) . 2_544 no
    O3 C10 3.186(5) . 1_545 no
    C1 O2 3.113(4) . 2_544 no
    C1 O2 2.838(4) . 2_554 no
    C1 C2 3.587(5) . 1_545 no
    C1 C3 3.354(5) . 1_545 no
    C1 C3 3.597(5) . 2_554 no
    C1 C8 3.445(5) . 1_545 no
    C2 O2 3.227(4) . 1_545 no
    C2 O2 3.586(4) . 2_554 no
    C2 O3 3.415(4) . 1_565 no
    C2 C1 3.587(5) . 1_565 no
    C2 C3 3.254(5) . 1_545 no
    C3 O2 3.473(4) . 1_545 no
    C3 C1 3.354(5) . 1_565 no
    C3 C1 3.597(5) . 2_555 no
    C3 C2 3.254(5) . 1_565 no
    C3 C10 3.510(5) . 1_565 no
    C4 O3 3.398(4) . 2_565 no
    C4 C8 3.428(5) . 1_565 no
    C4 C9 3.486(4) . 1_565 no
    C5 C6 3.596(5) . 1_565 no
    C5 C7 3.532(5) . 1_565 no
    C6 C5 3.596(5) . 1_545 no
    C6 C7 3.432(5) . 1_565 no
    C7 C5 3.532(5) . 1_545 no
    C7 C6 3.432(5) . 1_545 no
    C8 O1 3.434(4) . 1_565 no
    C8 C1 3.445(5) . 1_565 no
    C8 C4 3.428(5) . 1_545 no
    C8 C9 3.567(5) . 1_565 no
    C9 O1 3.352(4) . 1_565 no
    C9 C4 3.486(4) . 1_545 no
    C9 C8 3.567(5) . 1_545 no
    C10 O2 3.252(4) . 1_545 no
    C10 O3 3.186(5) . 1_565 no
    C10 C3 3.510(5) . 1_545 no
    Cl1 H3 2.7981 . . no
    O2 H2 2.6203 . . no
    O2 H4 2.6344 . . no
    O3 H1 2.4697 . . no
    C1 H4 3.2719 . . no
    C3 H1 3.2841 . . no
    C3 H2 2.6882 . . no
    C3 H4 2.7113 . . no
    C6 H2 3.2648 . . no
    C7 H3 3.2742 . . no
    C8 H3 3.2642 . . no
    C9 H1 3.1865 . . no
    C9 H2 3.2686 . . no
    C10 H1 2.5378 . . no
    H1 H4 3.4723 . . no
    H2 H3 2.3217 . . no
    Cl1 H3 3.2315 . 4_564 no
    Cl1 H4 3.4992 . 3_455 no
    Cl2 H3 3.1499 . 4_554 no
    Cl2 H3 3.1018 . 4_564 no
    Cl2 H4 3.2415 . 2_554 no
    O1 H1 3.5807 . 1_565 no
    O1 H4 3.0689 . 2_554 no
    O2 H1 2.6840 . 2_555 no
    O2 H1 2.2789 . 2_565 no
    O2 H4 3.4425 . 1_565 no
    O3 H2 2.4674 . 2_544 no
    O3 H4 3.0577 . 1_545 no
    C1 H1 3.3865 . 1_565 no
    C2 H1 3.3630 . 1_565 no
    C3 H1 3.5280 . 1_565 no
    C3 H1 3.1298 . 2_555 no
    C3 H1 3.3849 . 2_565 no
    C4 H2 3.5694 . 1_545 no
    C5 H3 3.5033 . 1_545 no
    C6 H3 3.5082 . 1_545 no
    C8 H2 3.4070 . 1_545 no
    C10 H2 3.5538 . 2_544 no
    C10 H4 3.5117 . 1_545 no
    H1 O1 3.5807 . 1_545 no
    H1 O2 2.2789 . 2_544 no
    H1 O2 2.6840 . 2_554 no
    H1 C1 3.3865 . 1_545 no
    H1 C2 3.3630 . 1_545 no
    H1 C3 3.5280 . 1_545 no
    H1 C3 3.3849 . 2_544 no
    H1 C3 3.1298 . 2_554 no
    H1 H2 2.9187 . 2_544 no
    H1 H4 3.5172 . 2_554 no
    H2 O3 2.4674 . 2_565 no
    H2 C4 3.5694 . 1_565 no
    H2 C8 3.4070 . 1_565 no
    H2 C10 3.5538 . 2_565 no
    H2 H1 2.9187 . 2_565 no
    H3 Cl1 3.2315 . 4_565 no
    H3 Cl2 3.1499 . 4_555 no
    H3 Cl2 3.1018 . 4_565 no
    H3 C5 3.5033 . 1_565 no
    H3 C6 3.5082 . 1_565 no
    H4 Cl1 3.4992 . 3_555 no
    H4 Cl2 3.2415 . 2_555 no
    H4 O1 3.0689 . 2_555 no
    H4 O2 3.4425 . 1_545 no
    H4 O3 3.0577 . 1_565 no
    H4 C10 3.5117 . 1_565 no
    H4 H1 3.5172 . 2_555 no
loop_
    _geom_angle_atom_site_label_1
    _geom_angle_atom_site_label_2
    _geom_angle_atom_site_label_3
    _geom_angle_site_symmetry_1
    _geom_angle_site_symmetry_2
    _geom_angle_site_symmetry_3
    _geom_angle
    _geom_angle_publ_flag
    C1 O1 C9 . . . 118.3(3) no
    O1 C1 C2 . . . 124.5(3) no
    C1 C2 C3 . . . 120.8(3) no
    C1 C2 C10 . . . 118.3(3) no
    C3 C2 C10 . . . 120.9(3) no
    O2 C3 C2 . . . 123.5(3) no
    O2 C3 C8 . . . 122.4(3) no
    C2 C3 C8 . . . 114.2(3) no
    C5 C4 C8 . . . 120.0(3) no
    C4 C5 C6 . . . 120.4(3) no
    Cl1 C6 C5 . . . 119.3(3) no
    Cl1 C6 C7 . . . 120.0(3) no
    C5 C6 C7 . . . 120.7(3) no
    Cl2 C7 C6 . . . 122.8(3) no
    Cl2 C7 C9 . . . 118.8(2) no
    C6 C7 C9 . . . 118.3(3) no
    C3 C8 C4 . . . 121.6(3) no
    C3 C8 C9 . . . 119.5(3) no
    C4 C8 C9 . . . 119.0(3) no
    O1 C9 C7 . . . 116.2(3) no
    O1 C9 C8 . . . 122.3(3) no
    C7 C9 C8 . . . 121.5(3) no
    O3 C10 C2 . . . 123.8(3) no
    O1 C1 H1 . . . 117.736 no
    C2 C1 H1 . . . 117.719 no
    C5 C4 H2 . . . 119.983 no
    C8 C4 H2 . . . 119.980 no
    C4 C5 H3 . . . 119.801 no
    C6 C5 H3 . . . 119.790 no
    O3 C10 H4 . . . 118.100 no
    C2 C10 H4 . . . 118.125 no
loop_
    _geom_torsion_atom_site_label_1
    _geom_torsion_atom_site_label_2
    _geom_torsion_atom_site_label_3
    _geom_torsion_atom_site_label_4
    _geom_torsion_site_symmetry_1
    _geom_torsion_site_symmetry_2
    _geom_torsion_site_symmetry_3
    _geom_torsion_site_symmetry_4
    _geom_torsion
    _geom_torsion_publ_flag
    C1 O1 C9 C7 . . . . -177.5(3) no
    C1 O1 C9 C8 . . . . 1.3(4) no
    C9 O1 C1 C2 . . . . -2.9(4) no
    C9 O1 C1 H1 . . . . 177.1 no
    O1 C1 C2 C3 . . . . -0.8(5) no
    O1 C1 C2 C10 . . . . 178.1(3) no
    H1 C1 C2 C3 . . . . 179.2 no
    H1 C1 C2 C10 . . . . -1.9 no
    C1 C2 C3 O2 . . . . -174.8(3) no
    C1 C2 C3 C8 . . . . 5.5(4) no
    C1 C2 C10 O3 . . . . -6.0(5) no
    C1 C2 C10 H4 . . . . 173.9 no
    C3 C2 C10 O3 . . . . 172.8(3) no
    C3 C2 C10 H4 . . . . -7.2 no
    C10 C2 C3 O2 . . . . 6.3(5) no
    C10 C2 C3 C8 . . . . -173.4(3) no
    O2 C3 C8 C4 . . . . -6.1(5) no
    O2 C3 C8 C9 . . . . 173.5(3) no
    C2 C3 C8 C4 . . . . 173.6(3) no
    C2 C3 C8 C9 . . . . -6.8(4) no
    C5 C4 C8 C3 . . . . 179.6(3) no
    C5 C4 C8 C9 . . . .  0.0(4) no
    C8 C4 C5 C6 . . . . -1.6(5) no
    C8 C4 C5 H3 . . . . 178.4 no
    H2 C4 C5 C6 . . . . 178.4 no
    H2 C4 C5 H3 . . . . -1.6 no
    H2 C4 C8 C3 . . . . -0.4 no
    H2 C4 C8 C9 . . . . 180.0 no
    C4 C5 C6 Cl1 . . . . -179.4(3) no
    C4 C5 C6 C7 . . . . 1.3(5) no
    H3 C5 C6 Cl1 . . . . 0.6 no
    H3 C5 C6 C7 . . . . -178.7 no
    Cl1 C6 C7 Cl2 . . . . 1.0(4) no
    Cl1 C6 C7 C9 . . . . -178.62(18) no
    C5 C6 C7 Cl2 . . . . -179.7(3) no
    C5 C6 C7 C9 . . . . 0.7(5) no
    Cl2 C7 C9 O1 . . . . -3.2(4) no
    Cl2 C7 C9 C8 . . . . 178.01(18) no
    C6 C7 C9 O1 . . . . 176.4(3) no
    C6 C7 C9 C8 . . . . -2.4(4) no
    C3 C8 C9 O1 . . . . 3.7(4) no
    C3 C8 C9 C7 . . . . -177.6(3) no
    C4 C8 C9 O1 . . . . -176.7(3) no
    C4 C8 C9 C7 . . . . 2.0(4) no
loop_
    _geom_hbond_atom_site_label_D
    _geom_hbond_atom_site_label_H
    _geom_hbond_atom_site_label_A
    _geom_hbond_site_symmetry_D
    _geom_hbond_site_symmetry_H
    _geom_hbond_site_symmetry_A
    _geom_hbond_distance_DH
    _geom_hbond_distance_HA
    _geom_hbond_distance_DA
    _geom_hbond_angle_DHA
    _geom_hbond_publ_flag
    C1 H1 O2 . . 2_544 0.950 2.2789 3.113(4) 146.18(18) yes
    C4 H2 O3 . . 2_565 0.950 2.4674 3.398(4) 166.53(19) yes
    C6 Cl1 O3 . . 3_455 1.723(3) 2.984(3) 4.693(4) 170.83(12) yes
    C10 O3 Cl1 . . 3_555 1.207(4) 2.984(3) 3.678(4) 116.05(19) yes
    C6 Cl1 Cl2 . . 4_555 1.723(3) 3.519(2) 3.884(4) 88.74(11) yes
    C7 Cl2 Cl1 . . 4_554 1.723(3) 3.519(2) 5.229(4) 171.24(10) yes
_iucr_refine_instructions_details
;
 7,8-Dichloro-4-oxo-4H-chromene-3-carbaldehyde
CELL  0.71069 23.09090 3.77040 10.72930 90.000 90.000 90.000
ZERR  4 0.00710 0.00180 0.00420 0.000 0.000 0.000
LATT -1
SYMM .50-X,    +Y, .50+Z
SYMM .50+X,    -Y,    +Z
SYMM    -X,    -Y, .50+Z
SFAC C H CL O
UNIT 40 16 8 12
SHEL 99999.000000 0.000000
L.S. 25
FMAP 2
PLAN -25
WPDB -2
HTAB
BOND $H
CONF
LIST 4
TEMP -173.0
ACTA
SIZE 0.410 0.120 0.050
WGHT    0.025200    0.220100
FVAR       0.46277
CL1   3   -0.027539    0.344050    0.166173    11.00000    0.01441    0.02341 =
         0.02242    0.00245    0.00074    0.00211
CL2   3    0.056504   -0.000321   -0.035328    11.00000    0.01809    0.02164 =
         0.01491   -0.00192   -0.00435   -0.00046
O1    4    0.173073   -0.068980    0.048448    11.00000    0.01465    0.01619 =
         0.01024   -0.00306   -0.00007    0.00154
O2    4    0.249235    0.315366    0.365003    11.00000    0.02178    0.01987 =
         0.01217   -0.00280   -0.00394   -0.00136
O3    4    0.344772   -0.304053    0.125795    11.00000    0.01991    0.03296 =
         0.02332   -0.00890   -0.00006    0.00643
C1    1    0.229352   -0.126965    0.073982    11.00000    0.01537    0.01132 =
         0.01404    0.00139    0.00130    0.00000
AFIX  43
H1    2    0.251476   -0.255348    0.014507    11.00000   -1.20000
AFIX   0
C2    1    0.256522   -0.015454    0.178152    11.00000    0.01523    0.01182 =
         0.01482    0.00271    0.00052    0.00136
C3    1    0.225681    0.186196    0.272439    11.00000    0.02141    0.01276 =
         0.01057    0.00397   -0.00187   -0.00158
C4    1    0.125661    0.378995    0.336184    11.00000    0.02243    0.01128 =
         0.01301   -0.00234    0.00034   -0.00174
AFIX  43
H2    2    0.140620    0.462624    0.413253    11.00000   -1.20000
AFIX   0
C5    1    0.067557    0.410821    0.310591    11.00000    0.02093    0.01612 =
         0.01367   -0.00075    0.00640   -0.00120
AFIX  43
H3    2    0.042323    0.510897    0.371037    11.00000   -1.20000
AFIX   0
C6    1    0.045359    0.296744    0.196080    11.00000    0.01483    0.01111 =
         0.02076    0.00238    0.00106    0.00003
C7    1    0.081242    0.143473    0.107534    11.00000    0.01522    0.01057 =
         0.01390    0.00255   -0.00332   -0.00447
C8    1    0.162882    0.223061    0.248537    11.00000    0.01485    0.01117 =
         0.00869   -0.00023   -0.00016   -0.00247
C9    1    0.139961    0.102338    0.136174    11.00000    0.01933    0.00932 =
         0.00948    0.00158    0.00298    0.00159
C10   1    0.318435   -0.109908    0.194989    11.00000    0.02091    0.02082 =
         0.01663   -0.00167    0.00123    0.00031
AFIX  43
H4    2    0.338485   -0.011908    0.264211    11.00000   -1.20000
HKLF 4
REM  7,8-Dichloro-4-oxo-4H-chromene-3-carbaldehyde
REM R1 =  0.0249 for   1155 Fo > 4sig(Fo)  and  0.0335 for all   1291 data
REM    136 parameters refined using      1 restraints
END
WGHT      0.0245      0.2281
REM Highest difference peak  0.242,  deepest hole -0.268,  1-sigma level  0.065
Q1    1   0.1921  0.2182  0.2657  11.00000  0.05    0.24
Q2    1   0.0795  0.4441  0.0622  11.00000  0.05    0.24
Q3    1   0.1415  0.3437  0.2796  11.00000  0.05    0.23
Q4    1   0.0664  0.6061  0.1681  11.00000  0.05    0.23
Q5    1   0.2304 -0.3382 -0.0057  11.00000  0.05    0.22
Q6    1  -0.0056  0.2192 -0.1288  11.00000  0.05    0.21
Q7    1   0.0687  0.4325  0.2478  11.00000  0.05    0.21
Q8    1   0.2295 -0.4410  0.0909  11.00000  0.05    0.21
Q9    1   0.2702  0.2637  0.4209  11.00000  0.05    0.21
Q10   1   0.0104  0.2875  0.1828  11.00000  0.05    0.21
Q11   1   0.1211 -0.1658 -0.0175  11.00000  0.05    0.20
Q12   1   0.0036  0.7139  0.2702  11.00000  0.05    0.20
Q13   1  -0.0858  0.4549  0.2641  11.00000  0.05    0.20
Q14   1  -0.1093  0.2795  0.0914  11.00000  0.05    0.20
Q15   1   0.1358  0.1615  0.2024  11.00000  0.05    0.20
Q16   1   0.2667  0.4586  0.3020  11.00000  0.05    0.20
Q17   1   0.2338  0.0604  0.2289  11.00000  0.05    0.20
Q18   1   0.0834  0.3129  0.1590  11.00000  0.05    0.20
Q19   1   0.1307 -0.4109 -0.1836  11.00000  0.05    0.19
Q20   1   0.0497  0.3419  0.4787  11.00000  0.05    0.19
Q21   1   0.2470  0.5656  0.2395  11.00000  0.05    0.19
Q22   1   0.2413 -0.1316  0.1416  11.00000  0.05    0.19
Q23   1  -0.0585  0.6685  0.2960  11.00000  0.05    0.19
Q24   1   0.3907  0.0910  0.0689  11.00000  0.05    0.19
Q25   1  -0.0117  0.1243  0.2018  11.00000  0.05    0.18
;
