# Supplementary material for: Crystal structure of 7,8-di­chloro-4-oxo-4H-chromene-3-carbaldehyde
Source: Acta Crystallogr E Crystallogr Commun. 2015 Jul 8;71(Pt 8):902–5. doi: 10.1107/S205698901501275X (PMC4571352; doi:10.1107/S205698901501275X)
Supplement: Supplementary file 2 [file e-71-00902-Isup2.hkl]

# 
# h,k,l, Fc-squared, Fo-squared, sigma(Fo-squared) and status flag 
# 
data_I
_shelx_title ' 7,8-Dichloro-4-oxo-4H-chromene-3-carbaldehyde' 
_shelx_refln_list_code          4 
_shelx_F_calc_maximum      137.57 
_exptl_crystal_F_000       488.00 
_reflns_d_resolution_high  0.7696 
 
loop_ 
 _symmetry_equiv_pos_as_xyz 
 'x, y, z' 
 '-x+1/2, y, z+1/2' 
 'x+1/2, -y, z' 
 '-x, -y, z+1/2' 
 
_cell_length_a    23.0909 
_cell_length_b     3.7704 
_cell_length_c    10.7293 
_cell_angle_alpha  90.000 
_cell_angle_beta   90.000 
_cell_angle_gamma  90.000 
 
_shelx_F_squared_multiplier     1.000 
 
loop_ 
 _refln_index_h 
 _refln_index_k 
 _refln_index_l 
 _refln_F_squared_calc 
 _refln_F_squared_meas 
 _refln_F_squared_sigma 
 _refln_observed_status 
   2   0  -7      660.61      627.68     20.97 o 
   4   0  -7     1804.09     1711.35     33.81 o 
   6   0  -7     2888.52     2865.85     44.22 o 
   1   1  -7      484.02      490.67     13.98 o 
   2   1  -7      920.24      940.54     25.78 o 
   3   1  -7     1339.54     1314.30     21.93 o 
   4   1  -7      973.43      963.32     19.56 o 
   0   0  -6     3235.99     3259.45     41.14 o 
   2   0  -6     4876.12     4947.31     50.90 o 
   4   0  -6     1640.47     1727.04     31.38 o 
   6   0  -6      276.67      280.73     14.48 o 
   8   0  -6      982.65      965.53     25.73 o 
  10   0  -6     1039.09     1030.71     27.69 o 
   0   1  -6     1260.51     1253.79     19.46 o 
   1   1  -6       13.38       20.24      4.06 o 
   2   1  -6     1418.77     1422.05     20.98 o 
   3   1  -6      125.65      114.82      7.81 o 
   4   1  -6      100.26      101.74      7.47 o 
   5   1  -6      144.27      144.01     13.52 o 
   6   1  -6     1178.56     1135.69     19.78 o 
   7   1  -6     1054.61     1074.38     19.51 o 
   8   1  -6       98.57       95.20      5.82 o 
   2   0  -5      228.42      238.38     11.95 o 
   4   0  -5     4114.99     4402.93     44.73 o 
   6   0  -5      661.03      691.47     19.71 o 
   8   0  -5     1671.29     1742.59     30.91 o 
  10   0  -5      831.62      808.21     23.63 o 
  12   0  -5     2125.73     2015.99     37.03 o 
   1   1  -5     1851.97     1863.26     21.91 o 
   2   1  -5      217.68      223.50     11.42 o 
   3   1  -5      652.92      675.37     22.69 o 
   4   1  -5     4357.75     4393.32     43.03 o 
   5   1  -5      658.98      689.54     14.29 o 
   6   1  -5      831.31      758.87     37.19 o 
   7   1  -5      336.27      342.78     17.16 o 
   8   1  -5     1110.41     1137.16     19.07 o 
   9   1  -5       18.83       12.58      6.29 o 
  10   1  -5       30.16       43.39      4.69 o 
  11   1  -5      182.54      183.24      9.99 o 
   1   2  -5      685.43      659.26     16.35 o 
   2   2  -5      852.07      871.95     18.20 o 
   3   2  -5     1058.73     1085.88     20.92 o 
   4   2  -5      916.76      890.99     18.77 o 
   0   0  -4     3470.80     3534.20     48.75 o 
   2   0  -4     6313.53     6225.65     65.19 o 
   4   0  -4     2013.44     2205.15     28.90 o 
   6   0  -4      209.89      204.76     10.69 o 
   8   0  -4     4602.31     4838.55     47.26 o 
  10   0  -4     1346.69     1378.03     27.41 o 
  12   0  -4     1425.39     1418.33     30.31 o 
  14   0  -4      760.10      736.44     24.19 o 
   0   1  -4     3112.66     3133.46     45.55 o 
   1   1  -4      153.53      164.19      7.46 o 
   2   1  -4      286.15      280.89     15.27 o 
   3   1  -4      314.41      305.06      9.51 o 
   4   1  -4      346.36      358.97     10.24 o 
   5   1  -4      515.27      547.20     21.78 o 
   6   1  -4     1865.86     1988.36     29.82 o 
   7   1  -4     2111.44     2217.20     39.69 o 
   8   1  -4      698.08      691.47     14.35 o 
   9   1  -4      434.46      417.75     11.91 o 
  10   1  -4     1438.49     1407.30     21.01 o 
  11   1  -4      505.69      496.43     13.67 o 
  12   1  -4       74.10       77.51      6.56 o 
  13   1  -4      290.84      272.36     11.98 o 
   0   2  -4     1048.10     1032.84     30.19 o 
   1   2  -4      364.47      382.62     22.13 o 
   2   2  -4      367.30      395.81     12.07 o 
   3   2  -4     1286.24     1371.12     34.72 o 
   4   2  -4      119.18      109.78     15.39 o 
   5   2  -4      241.92      225.75     16.97 o 
   6   2  -4     1017.79     1006.05     31.03 o 
   7   2  -4     1171.57     1170.75     20.98 o 
   2   0  -3     8467.19     8342.87     92.18 o 
   4   0  -3     2422.72     2377.23     26.80 o 
   6   0  -3     6742.01     6717.63     47.77 o 
   8   0  -3     3648.35     3662.85     38.48 o 
  10   0  -3      207.28      228.01     12.33 o 
  12   0  -3     1167.95     1168.84     26.06 o 
  14   0  -3      441.62      458.22     18.77 o 
   1   1  -3     3382.33     3496.25     32.92 o 
   2   1  -3      294.32      317.13      8.60 o 
   3   1  -3      330.31      335.53      8.91 o 
   4   1  -3     1716.21     1659.19     22.25 o 
   5   1  -3     2281.17     2393.01     22.12 o 
   6   1  -3     1289.10     1367.46     17.45 o 
   7   1  -3      824.21      854.15     22.95 o 
   8   1  -3      177.50      203.78     13.54 o 
   9   1  -3      736.62      748.38     22.58 o 
  10   1  -3     1492.03     1504.17     20.71 o 
  11   1  -3       95.56      109.53      5.45 o 
  12   1  -3      717.28      705.83     15.43 o 
  13   1  -3      167.52      171.82      9.46 o 
  14   1  -3     1285.64     1241.21     21.38 o 
   1   2  -3      101.25       97.93     12.26 o 
   2   2  -3      462.79      479.46     12.68 o 
   3   2  -3     2859.16     2977.75     29.50 o 
   4   2  -3     2540.17     2630.20     28.18 o 
   5   2  -3     1520.33     1634.53     22.70 o 
   6   2  -3      786.81      801.35     18.16 o 
   7   2  -3       97.90       86.17     13.78 o 
   8   2  -3      229.53      260.44    135.56 o 
   9   2  -3       13.06       12.16      6.04 o 
   4   0  -2      399.31      418.53     10.93 o 
   6   0  -2     7703.10     7550.17     46.32 o 
   8   0  -2     1880.52     1902.89     26.43 o 
  10   0  -2       50.52       41.65      5.74 o 
  12   0  -2      126.36      132.62     11.16 o 
  14   0  -2      751.73      795.88     22.69 o 
  16   0  -2     4735.34     4637.53     56.97 o 
   0   1  -2     7007.70     7218.70     64.40 o 
   1   1  -2     6329.68     6627.42     50.64 o 
   2   1  -2     8886.30     9170.01     60.22 o 
   3   1  -2      843.33      867.43     12.18 o 
   4   1  -2      497.24      450.62     10.81 o 
   5   1  -2      429.38      445.32     12.14 o 
   6   1  -2      640.29      711.57     12.35 o 
   7   1  -2      374.43      332.24     15.46 o 
   8   1  -2     2881.54     2951.70     59.61 o 
   9   1  -2     2922.46     2941.87     26.51 o 
  10   1  -2     1097.56     1051.29     20.13 o 
  11   1  -2      801.76      828.61     28.93 o 
  12   1  -2     1160.92     1177.51     19.05 o 
  13   1  -2     1390.37     1382.58     21.33 o 
  14   1  -2        7.23       11.64      8.52 o 
  15   1  -2       37.77       36.84      6.96 o 
   0   2  -2     3637.86     3578.98     30.89 o 
   1   2  -2      554.98      591.38     13.56 o 
   2   2  -2     3179.43     3231.75     36.00 o 
   3   2  -2     1742.35     1811.86     22.52 o 
   4   2  -2      135.22      145.95     11.95 o 
   5   2  -2      188.14      158.61      8.88 o 
   6   2  -2      156.94      176.70      9.24 o 
   7   2  -2      182.51      167.00      8.91 o 
   8   2  -2     2144.93     2133.71     26.40 o 
   9   2  -2     1824.05     1837.59     25.01 o 
  10   2  -2     1066.51     1035.75     19.72 o 
   6   0  -1     2910.69     2912.27     38.01 o 
   8   0  -1     3323.12     3287.70     32.69 o 
  10   0  -1     2742.26     2740.15     33.53 o 
  12   0  -1     4701.52     4882.87     48.80 o 
  14   0  -1     1372.59     1309.30     27.74 o 
  16   0  -1      971.81      952.22     26.57 o 
   1   1  -1    12195.42    12354.53    186.83 o 
   2   1  -1     8113.42     8201.49     64.91 o 
   3   1  -1      454.15      495.50     10.32 o 
   4   1  -1     2037.46     2001.79     17.43 o 
   5   1  -1      735.71      724.87     11.44 o 
   6   1  -1     2050.53     2054.09     19.07 o 
   7   1  -1      631.21      627.11     11.65 o 
   8   1  -1     1517.50     1533.55     31.29 o 
   9   1  -1      920.68     1001.35     15.48 o 
  10   1  -1      772.50      784.01     22.69 o 
  11   1  -1      644.98      691.06     17.70 o 
  12   1  -1     1271.56     1234.05     19.05 o 
  13   1  -1       14.74       23.91      4.24 o 
  14   1  -1     1354.07     1345.22     21.55 o 
  15   1  -1      642.80      638.11     15.85 o 
   1   2  -1     1432.75     1420.16     19.25 o 
   2   2  -1     1375.94     1381.11     19.26 o 
   3   2  -1     1143.51     1154.47     33.29 o 
   4   2  -1      325.34      305.89     10.44 o 
   5   2  -1     1318.73     1313.39     42.24 o 
   6   2  -1      912.88      891.38     20.92 o 
   7   2  -1      163.24      154.63      8.97 o 
   8   2  -1      906.69      901.52     28.90 o 
   9   2  -1       50.30       49.43      5.84 o 
  10   2  -1      201.14      235.43     10.45 o 
  11   2  -1      375.05      352.23     12.92 o 
   4   0   0     2701.16     2527.77     39.55 o 
   6   0   0       95.66       98.67      7.38 o 
   8   0   0      825.30      770.20     16.62 o 
  10   0   0    18924.40    18405.17    167.68 o 
  12   0   0      353.03      437.77     17.51 o 
  14   0   0     1072.73     1043.13     25.64 o 
  16   0   0       16.11       16.25     10.88 o 
  18   0   0        0.19        3.60     12.61 o 
  20   0   0      300.88      292.41     21.71 o 
  22   0   0      210.79      207.84     20.50 o 
  24   0   0      149.55      175.90     12.89 o 
  26   0   0      423.10      430.72     27.55 o 
  28   0   0       89.53       88.35     14.71 o 
   0   1   0     5365.32     4947.82    391.03 o 
   1   1   0      526.36      589.53     12.86 o 
   2   1   0     2218.06     2177.88     26.64 o 
   3   1   0       18.99       21.53      3.25 o 
   4   1   0       22.21       26.55      3.40 o 
   5   1   0      345.74      364.30     15.67 o 
   6   1   0      455.89      442.82      9.80 o 
   7   1   0     4476.84     4394.79     39.55 o 
   8   1   0     2885.02     2742.03     24.38 o 
   9   1   0      229.39      223.08     14.48 o 
  10   1   0      770.53      738.23     16.58 o 
  11   1   0     1416.57     1403.76     19.71 o 
  12   1   0      418.14      462.01     25.22 o 
  13   1   0     1109.69     1185.17     19.52 o 
  14   1   0       71.38       63.96      5.64 o 
  15   1   0      399.34      338.78     37.03 o 
  16   1   0     1073.94     1039.16     29.09 o 
  17   1   0       47.49       41.61      9.39 o 
  18   1   0     1672.11     1608.85     37.92 o 
  19   1   0       13.93        2.47     13.40 o 
  20   1   0      260.07      268.64     20.59 o 
  21   1   0       51.42       80.60     11.72 o 
  22   1   0      801.41      766.79     30.31 o 
  23   1   0        8.43       24.19      8.92 o 
  24   1   0       70.51       71.16     10.97 o 
  25   1   0      731.95      744.37     31.66 o 
  26   1   0      324.40      291.75     23.67 o 
  27   1   0      271.07      277.65     18.91 o 
  28   1   0       99.72       76.77     14.66 o 
  29   1   0      245.89      242.63     19.10 o 
   0   2   0       25.49       26.35      8.90 o 
   1   2   0      441.74      432.53     11.34 o 
   2   2   0      394.56      368.66     10.75 o 
   3   2   0     1111.55     1049.05     17.05 o 
   4   2   0      108.92       93.98      7.96 o 
   5   2   0        6.81        2.64      5.66 o 
   6   2   0      503.15      494.17     13.07 o 
   7   2   0      692.32      719.97     72.40 o 
   8   2   0     1463.65     1413.61     21.28 o 
   9   2   0      642.18      618.54     14.91 o 
  10   2   0       84.28       76.28      9.90 o 
  11   2   0      818.94      801.25     17.45 o 
  12   2   0       57.31       70.74      7.80 o 
  13   2   0       69.28       76.81      8.27 o 
  14   2   0      115.42      101.80      9.57 o 
  15   2   0     2499.88     2475.66     45.90 o 
  16   2   0     2047.32     2018.04     43.43 o 
  17   2   0       24.41       13.07     13.40 o 
  18   2   0      600.61      533.73     25.87 o 
  19   2   0      223.32      220.31     17.32 o 
  20   2   0      134.80      128.32     15.92 o 
  21   2   0       23.19       21.39     18.91 o 
  22   2   0       83.94       75.65     10.32 o 
  23   2   0      152.92      153.68     13.03 o 
  24   2   0      150.42      143.36     12.70 o 
  25   2   0      390.42      452.76     33.85 o 
  26   2   0      587.83      610.17     36.47 o 
  27   2   0       44.70       16.86     20.55 o 
   0   3   0     3447.88     3211.68     56.08 o 
   1   3   0      239.50      234.74     16.53 o 
   2   3   0     1454.89     1468.95     35.07 o 
   3   3   0      567.86      601.25     24.00 o 
   4   3   0      725.57      664.90     24.70 o 
   5   3   0       89.28       92.74      9.01 o 
   6   3   0        3.43       -4.81     10.74 o 
   7   3   0      425.96      422.13     20.22 o 
   8   3   0       28.83       16.48     11.11 o 
   9   3   0        2.64        2.66     11.63 o 
  10   3   0     1931.52     1929.23     43.10 o 
  11   3   0        1.06        3.69     11.11 o 
  12   3   0      269.28      284.84     20.55 o 
  13   3   0      726.65      742.79     32.31 o 
  14   3   0      746.85      733.82     33.57 o 
  15   3   0      141.46      130.14     14.71 o 
  16   3   0      151.06      119.12     15.92 o 
  17   3   0      227.45      224.84     18.12 o 
  18   3   0       43.87       30.31      9.57 o 
  19   3   0       62.38       56.45     11.44 o 
  20   3   0      186.82      218.49     20.17 o 
  21   3   0       33.67       28.39     20.73 o 
  22   3   0      585.38      559.74     33.25 o 
  23   3   0        0.08       -7.14     20.69 o 
   0   4   0       91.69       91.62     14.90 o 
   1   4   0      243.15      227.27     17.09 o 
   2   4   0        3.88       14.06     17.51 o 
   3   4   0       46.02       49.17     14.38 o 
   4   4   0       10.31       -7.75     20.50 o 
   5   4   0        1.35       16.48     11.58 o 
   6   4   0      126.68      143.22     12.42 o 
   7   4   0      380.18      425.77     25.78 o 
   8   4   0      313.88      278.68     23.44 o 
   9   4   0        0.33       10.60     12.61 o 
  10   4   0      381.61      352.22     24.98 o 
  11   4   0        0.23        2.33     13.45 o 
  12   4   0        2.64        9.29      9.20 o 
  13   4   0      189.15      174.64     16.76 o 
  14   4   0        1.92      -18.68     18.68 o 
  15   4   0      174.36      180.57     16.86 o 
  16   4   0      209.36      196.82     18.91 o 
  17   4   0       14.42        2.80     19.33 o 
   2   0   1     3951.20     3793.13     20.59 o 
   4   0   1     1333.35     1293.28     15.36 o 
   6   0   1     2967.20     2821.21     37.50 o 
   8   0   1     3306.01     3134.68     44.87 o 
  10   0   1     2686.11     2632.75     33.15 o 
  12   0   1     4796.30     4913.78     69.44 o 
  14   0   1     1390.82     1307.57     28.81 o 
  16   0   1      972.09      955.39     27.08 o 
  18   0   1       96.11      115.24     11.39 o 
  20   0   1      181.56      173.66     14.10 o 
  22   0   1      386.64      346.25     24.61 o 
  24   0   1     1749.75     1778.26     44.87 o 
  26   0   1      524.78      519.44     29.98 o 
  28   0   1      381.39      393.50     30.49 o 
   1   1   1    12233.55    11688.25    362.15 o 
   2   1   1     8098.40     7971.15     53.66 o 
   3   1   1      419.62      430.17      8.83 o 
   4   1   1     1994.37     2015.35     17.57 o 
   5   1   1      750.91      725.43     12.65 o 
   6   1   1     2027.40     1929.20     33.57 o 
   7   1   1      625.83      653.78     12.23 o 
   8   1   1     1508.56     1503.18     18.13 o 
   9   1   1      920.59      979.88     15.84 o 
  10   1   1      782.41      824.63     15.02 o 
  11   1   1      651.85      655.80     14.78 o 
  12   1   1     1293.03     1224.35     19.04 o 
  13   1   1       11.05       17.78      5.37 o 
  14   1   1     1317.90     1351.69     21.28 o 
  15   1   1      652.74      628.24     21.25 o 
  16   1   1      410.52      406.11     20.36 o 
  17   1   1     1163.21     1173.79     31.57 o 
  18   1   1      258.79      263.46     18.40 o 
  19   1   1      261.64      305.34     20.69 o 
  20   1   1      239.40      234.55     20.08 o 
  21   1   1      268.78      277.09     21.53 o 
  22   1   1      267.28      276.34     19.80 o 
  23   1   1       99.00       84.38     10.83 o 
  24   1   1      236.40      246.74     20.50 o 
  25   1   1        5.82        3.41     12.75 o 
  26   1   1      132.61      129.58     13.31 o 
  27   1   1       16.84       -0.23     20.27 o 
  28   1   1      168.32      182.07     16.16 o 
  29   1   1        6.94       18.30     19.19 o 
   1   2   1     1453.86     1360.67     42.31 o 
   2   2   1     1371.23     1386.18     37.01 o 
   3   2   1     1161.91     1238.39     18.37 o 
   4   2   1      332.14      320.71     10.65 o 
   5   2   1     1285.75     1300.24     19.48 o 
   6   2   1      880.94      850.07     22.76 o 
   7   2   1      164.24      152.58      9.13 o 
   8   2   1      904.51      911.52     23.46 o 
   9   2   1       50.50       49.84      5.20 o 
  10   2   1      209.34      218.86     10.56 o 
  11   2   1      377.28      366.30     13.38 o 
  12   2   1      647.59      619.37     23.63 o 
  13   2   1      316.57      335.18     18.54 o 
  14   2   1      214.41      222.60     17.28 o 
  15   2   1     1123.96     1139.42     32.73 o 
  16   2   1      584.01      554.42     25.22 o 
  17   2   1      137.61      148.63     12.05 o 
  18   2   1        2.37      -14.10     14.10 o 
  19   2   1       98.73      108.89     14.52 o 
  20   2   1      285.01      350.31     26.38 o 
  21   2   1      505.28      510.20     30.26 o 
  22   2   1      223.76      222.27     18.96 o 
  23   2   1      236.30      228.34     20.97 o 
  24   2   1      202.26      190.75     14.62 o 
  25   2   1       18.44        6.58     26.43 o 
  26   2   1      222.46      278.07     26.62 o 
  27   2   1       26.37       25.36     20.31 o 
   1   3   1      100.62      102.45      9.71 o 
   2   3   1      302.53      310.95     18.40 o 
   3   3   1      115.75      118.23      9.62 o 
   4   3   1      340.07      315.94     18.26 o 
   5   3   1      111.17      107.45      9.25 o 
   6   3   1      723.10      759.08     26.48 o 
   7   3   1        2.83        0.84      9.34 o 
   8   3   1      197.51      190.70     16.06 o 
   9   3   1       68.58       68.55      9.43 o 
  10   3   1      841.76      879.65     29.98 o 
  11   3   1        5.36      -11.63     11.63 o 
  12   3   1      297.72      312.63     20.13 o 
  13   3   1       42.86       27.04     19.66 o 
  14   3   1     1962.44     1801.38     47.02 o 
  15   3   1      283.23      304.97     24.52 o 
  16   3   1      321.26      287.36     25.45 o 
  17   3   1      142.35      168.34     16.34 o 
  18   3   1        3.11        5.70     12.56 o 
  19   3   1      304.88      329.44     23.21 o 
  20   3   1      300.76      314.96     25.26 o 
  21   3   1       24.98       21.95     17.51 o 
  22   3   1      327.71      402.80     29.32 o 
  23   3   1       22.76       22.37     17.23 o 
   1   4   1      161.67      166.42     16.48 o 
   2   4   1      112.41       90.22     15.97 o 
   3   4   1      177.69      196.68     16.90 o 
   4   4   1      512.58      503.71     27.46 o 
   5   4   1       38.23       38.62     10.04 o 
   6   4   1      442.21      432.07     25.92 o 
   7   4   1      138.03      134.48     12.70 o 
   8   4   1      536.74      597.05     29.51 o 
   9   4   1       15.63       17.65      8.50 o 
  10   4   1       11.46       18.54      8.92 o 
  11   4   1      188.13      203.87     20.22 o 
  12   4   1      486.67      469.01     28.44 o 
  13   4   1      211.76      191.03     16.90 o 
  14   4   1      489.37      431.70     31.05 o 
  15   4   1       47.13       57.11     13.35 o 
  16   4   1       49.36       43.99     13.87 o 
  17   4   1      228.52      203.08     17.42 o 
   0   0   2    12228.89    11869.70     87.27 o 
   2   0   2      478.96      512.16     10.65 o 
   4   0   2      424.05      443.94     11.35 o 
   6   0   2     7612.71     7351.52     90.64 o 
   8   0   2     1941.90     1919.05     27.32 o 
  10   0   2       60.22       54.63      7.66 o 
  12   0   2      122.87      132.90      9.39 o 
  14   0   2      756.68      740.97     23.30 o 
  16   0   2     4660.95     4522.56     56.50 o 
  18   0   2     2242.16     2129.60     42.03 o 
  20   0   2     1258.93     1214.69     35.63 o 
  22   0   2      198.57      181.23     12.65 o 
  24   0   2      113.50      125.00     10.51 o 
  26   0   2      432.46      434.36     27.04 o 
  28   0   2      187.22      212.28     18.21 o 
   0   1   2     7277.01     7362.12    149.10 o 
   1   1   2     6302.77     6518.52     44.18 o 
   2   1   2     8855.51     9012.43     74.30 o 
   3   1   2      866.88      893.45     12.68 o 
   4   1   2      484.25      463.41      9.95 o 
   5   1   2      416.94      416.43     12.16 o 
   6   1   2      655.02      689.55     12.59 o 
   7   1   2      377.28      341.09      9.93 o 
   8   1   2     2870.92     2909.68     25.36 o 
   9   1   2     2870.57     2869.99     34.83 o 
  10   1   2     1129.69     1103.71     17.46 o 
  11   1   2      841.53      880.73     16.29 o 
  12   1   2     1144.50     1117.42     30.77 o 
  13   1   2     1383.30     1377.75     21.13 o 
  14   1   2        6.29       12.46      6.61 o 
  15   1   2       41.62       37.40      6.09 o 
  16   1   2      724.94      741.81     25.45 o 
  17   1   2      355.42      362.03     20.13 o 
  18   1   2      615.38      555.44     25.92 o 
  19   1   2      165.66      144.43     13.03 o 
  20   1   2       29.14       26.66     10.23 o 
  21   1   2        6.20       16.95      7.05 o 
  22   1   2      178.03      151.95     12.56 o 
  23   1   2      296.71      288.16     21.99 o 
  24   1   2      303.41      321.45     22.93 o 
  25   1   2      334.40      340.92     22.79 o 
  26   1   2      303.28      291.10     23.95 o 
  27   1   2      398.36      363.85     31.10 o 
  28   1   2      266.42      278.87     20.22 o 
  29   1   2      201.83      234.13     18.40 o 
   0   2   2     3676.25     3634.03     31.40 o 
   1   2   2      554.55      568.32     19.85 o 
   2   2   2     3124.44     3031.16     76.74 o 
   3   2   2     1712.62     1738.95     30.49 o 
   4   2   2      144.27      156.29      9.11 o 
   5   2   2      183.41      172.24      8.88 o 
   6   2   2      165.88      187.18      8.95 o 
   7   2   2      200.77      196.25      9.72 o 
   8   2   2     2123.38     2184.79     26.45 o 
   9   2   2     1819.17     1843.22     25.09 o 
  10   2   2     1072.49     1087.05     20.09 o 
  11   2   2      144.56      138.17     13.64 o 
  12   2   2      609.09      627.50     23.77 o 
  13   2   2      302.69      304.55     18.63 o 
  14   2   2      140.16      117.77     10.51 o 
  15   2   2      701.90      629.32     26.29 o 
  16   2   2      176.88      189.40     12.05 o 
  17   2   2      674.33      622.55     27.92 o 
  18   2   2      921.80      948.71     33.06 o 
  19   2   2      225.33      195.75     16.53 o 
  20   2   2       21.78       46.98     13.26 o 
  21   2   2       68.95       62.20     15.13 o 
  22   2   2       31.35       36.84      9.99 o 
  23   2   2      564.26      583.98     29.09 o 
  24   2   2      132.81      133.55     13.40 o 
  25   2   2      159.25      157.27     21.43 o 
  26   2   2      171.48      191.59     18.16 o 
  27   2   2      210.06      217.18     18.63 o 
   0   3   2       65.84       74.11      8.83 o 
   1   3   2       37.58       40.95      8.36 o 
   2   3   2      231.59      245.43     17.28 o 
   3   3   2       12.78        6.96     10.83 o 
   4   3   2      283.99      255.89     17.65 o 
   5   3   2       88.50       77.37      9.15 o 
   6   3   2      921.54      905.24     29.42 o 
   7   3   2      163.18      197.01     16.06 o 
   8   3   2      836.47      829.45     28.25 o 
   9   3   2       47.29       36.05      8.64 o 
  10   3   2       99.79      112.40     10.27 o 
  11   3   2       38.63       27.13      9.01 o 
  12   3   2       77.08       64.67     14.06 o 
  13   3   2       66.23       66.54     14.10 o 
  14   3   2      507.36      460.51     27.22 o 
  15   3   2      137.47      140.74     14.57 o 
  16   3   2     1163.97     1136.80     40.16 o 
  17   3   2       32.36        4.58     15.22 o 
  18   3   2     1104.21     1124.34     38.71 o 
  19   3   2      263.91      263.74     21.85 o 
  20   3   2      196.40      246.13     23.35 o 
  21   3   2       45.42       28.67     20.87 o 
  22   3   2      207.94      268.03     25.26 o 
  23   3   2        6.61       -1.31     19.43 o 
   0   4   2      770.17      809.56     33.29 o 
   1   4   2      157.97      165.12     13.21 o 
   2   4   2      681.82      727.52     33.53 o 
   3   4   2       21.11        6.49     13.82 o 
   4   4   2       45.32       69.58      9.90 o 
   5   4   2       83.33       75.83     11.63 o 
   6   4   2       22.09       16.48     10.23 o 
   7   4   2       48.51       56.97     10.51 o 
   8   4   2      330.18      334.48     23.39 o 
   9   4   2      143.19      155.22     13.54 o 
  10   4   2       74.09       97.50     12.65 o 
  11   4   2       12.86        0.05     14.52 o 
  12   4   2      209.46      217.27     17.60 o 
  13   4   2      468.18      453.88     30.12 o 
  14   4   2        4.03       -9.48     20.22 o 
  15   4   2       74.77       58.37     14.34 o 
  16   4   2      272.24      267.61     26.66 o 
   2   0   3     8534.32     8545.81     94.47 o 
   4   0   3     2334.80     2260.91     26.20 o 
   6   0   3     6744.30     6662.62     95.49 o 
   8   0   3     3596.39     3529.58     54.21 o 
  10   0   3      203.69      211.76     14.85 o 
  12   0   3     1178.56     1129.19     26.66 o 
  14   0   3      428.05      421.05     19.38 o 
  16   0   3      462.24      445.43     22.23 o 
  18   0   3     1069.02     1108.32     33.43 o 
  20   0   3     1116.11     1088.94     35.86 o 
  22   0   3      331.94      349.66     21.25 o 
  24   0   3      148.93      140.79     11.91 o 
  26   0   3      292.77      271.11     17.70 o 
  28   0   3      810.16      851.96     40.53 o 
   1   1   3     3393.13     3418.59     24.88 o 
   2   1   3      306.74      322.62     15.64 o 
   3   1   3      313.25      316.86      9.62 o 
   4   1   3     1665.59     1650.78     19.96 o 
   5   1   3     2319.55     2489.57     22.68 o 
   6   1   3     1321.89     1387.03     17.96 o 
   7   1   3      813.21      823.49     17.02 o 
   8   1   3      173.14      170.54      8.71 o 
   9   1   3      736.78      769.42     15.31 o 
  10   1   3     1527.79     1529.03     29.39 o 
  11   1   3      100.12      113.86      6.65 o 
  12   1   3      709.04      696.25     15.85 o 
  13   1   3      168.14      162.88     19.10 o 
  14   1   3     1252.95     1207.77     28.44 o 
  15   1   3     1277.35     1227.16     31.85 o 
  16   1   3     1675.57     1627.86     37.17 o 
  17   1   3     1197.08     1207.41     33.57 o 
  18   1   3       71.45       65.14     11.39 o 
  19   1   3      228.39      215.55     20.08 o 
  20   1   3      335.78      319.86     23.44 o 
  21   1   3       57.67       67.10      9.43 o 
  22   1   3      871.47      850.09     32.36 o 
  23   1   3       97.00      102.59     11.49 o 
  24   1   3      630.40      639.87     30.07 o 
  25   1   3       32.65       38.85      9.48 o 
  26   1   3      223.30      200.79     18.91 o 
  27   1   3       11.27       24.94     19.43 o 
  28   1   3       23.69        8.17     22.69 o 
   1   2   3      105.60       88.67      5.66 o 
   2   2   3      487.13      506.96     16.11 o 
   3   2   3     2901.67     2901.31     29.85 o 
   4   2   3     2527.51     2516.33    132.17 o 
   5   2   3     1485.68     1535.22     62.34 o 
   6   2   3      803.94      789.77     17.15 o 
   7   2   3       96.26       80.24      5.97 o 
   8   2   3      224.56      233.03     11.20 o 
   9   2   3       12.77       24.16      5.24 o 
  10   2   3      625.69      654.11     23.58 o 
  11   2   3      176.47      184.31     14.43 o 
  12   2   3      621.38      599.81     24.14 o 
  13   2   3      277.97      261.87     18.35 o 
  14   2   3     1556.59     1627.95     38.57 o 
  15   2   3     1379.06     1404.04     36.80 o 
  16   2   3      596.35      581.31     26.90 o 
  17   2   3     1190.05     1283.94     37.08 o 
  18   2   3      136.51      146.16     15.41 o 
  19   2   3        2.90       20.36     17.23 o 
  20   2   3      117.93      130.61     15.78 o 
  21   2   3      146.14      151.95     12.28 o 
  22   2   3      479.31      470.13     25.68 o 
  23   2   3      224.22      219.70     20.87 o 
  24   2   3      296.55      293.06     28.95 o 
  25   2   3        9.61        7.10     14.06 o 
  26   2   3      195.32      170.95     17.51 o 
   1   3   3        0.46       -5.46     10.46 o 
   2   3   3     1175.69     1101.27     32.55 o 
   3   3   3       83.89       90.73      9.85 o 
   4   3   3     1366.11     1352.49     36.38 o 
   5   3   3      266.78      266.21     18.96 o 
   6   3   3      640.24      627.26     25.45 o 
   7   3   3       44.38       39.50      8.41 o 
   8   3   3      797.23      786.26     29.18 o 
   9   3   3        7.25      -11.58     11.58 o 
  10   3   3      247.54      253.51     18.87 o 
  11   3   3       78.97       54.31     14.71 o 
  12   3   3      202.73      193.32     16.11 o 
  13   3   3        0.85       -2.80     17.32 o 
  14   3   3      136.67      110.11     16.02 o 
  15   3   3      101.12      124.82     14.71 o 
  16   3   3       11.85       20.64      8.17 o 
  17   3   3      102.23      101.94     11.35 o 
  18   3   3       41.13       55.52      9.53 o 
  19   3   3      112.94      108.33     12.61 o 
  20   3   3       11.38       15.46     17.79 o 
  21   3   3        5.35        6.49     18.12 o 
  22   3   3       86.01      103.38     15.13 o 
   1   4   3      528.15      545.17     28.67 o 
   2   4   3      390.25      391.64     25.68 o 
   3   4   3       31.33       18.68     10.23 o 
   4   4   3       53.94       53.00     10.32 o 
   5   4   3      120.91      116.69     13.26 o 
   6   4   3       98.43      116.83     11.91 o 
   7   4   3       14.96       15.36     12.65 o 
   8   4   3       80.70       81.39     12.05 o 
   9   4   3      104.39      121.60     12.14 o 
  10   4   3      212.76      213.21     15.64 o 
  11   4   3      150.16      170.58     15.18 o 
  12   4   3      747.69      766.79     35.07 o 
  13   4   3      102.61       87.69     15.78 o 
  14   4   3       99.96      123.70     16.25 o 
  15   4   3      112.85      116.13     15.55 o 
  16   4   3       59.22       75.97     15.13 o 
   0   0   4     3317.36     3306.38     33.81 o 
   2   0   4     6330.11     6183.81     65.56 o 
   4   0   4     2045.19     2174.80     30.03 o 
   6   0   4      229.14      217.27     12.93 o 
   8   0   4     4649.84     4745.77     67.24 o 
  10   0   4     1295.96     1318.73     27.83 o 
  12   0   4     1438.00     1422.91     30.73 o 
  14   0   4      784.02      748.76     25.50 o 
  16   0   4      302.39      321.64     20.73 o 
  18   0   4     3686.47     3647.58     58.09 o 
  20   0   4      387.35      398.31     25.12 o 
  22   0   4      397.16      393.46     23.86 o 
  24   0   4      313.72      299.65     23.86 o 
  26   0   4      387.75      395.93     26.99 o 
  28   0   4      235.90      241.14     19.10 o 
   0   1   4     3105.97     3075.04     30.61 o 
   1   1   4      154.01      164.41     15.06 o 
   2   1   4      277.34      274.90      9.29 o 
   3   1   4      316.07      303.09     10.08 o 
   4   1   4      344.36      352.05     15.06 o 
   5   1   4      542.08      589.43     18.94 o 
   6   1   4     1840.67     1942.84     22.40 o 
   7   1   4     2056.53     2158.11     31.26 o 
   8   1   4      711.30      707.09     14.79 o 
   9   1   4      427.24      398.24     12.02 o 
  10   1   4     1437.83     1447.76     21.25 o 
  11   1   4      508.79      507.81     14.13 o 
  12   1   4       71.62       74.81      6.58 o 
  13   1   4      297.11      291.33     12.50 o 
  14   1   4      504.58      499.92     22.09 o 
  15   1   4      664.05      650.24     25.50 o 
  16   1   4     2433.39     2340.06     45.86 o 
  17   1   4     1276.74     1257.93     35.82 o 
  18   1   4      591.38      603.40     26.71 o 
  19   1   4      110.43       93.25     12.61 o 
  20   1   4      759.21      749.51     29.70 o 
  21   1   4       40.10       38.01      9.34 o 
  22   1   4       79.57       84.71      9.71 o 
  23   1   4      251.95      259.67     21.34 o 
  24   1   4       50.57       67.62     10.97 o 
  25   1   4      488.20      499.50     29.51 o 
  26   1   4      320.78      351.76     28.90 o 
  27   1   4      282.17      299.32     28.72 o 
  28   1   4      114.55      128.27     17.18 o 
   0   2   4     1052.84     1009.85     18.56 o 
   1   2   4      367.74      372.76     38.13 o 
   2   2   4      389.44      405.19     13.20 o 
   3   2   4     1267.24     1304.68     36.28 o 
   4   2   4      113.19      115.95      8.90 o 
   5   2   4      261.73      242.14     11.69 o 
   6   2   4     1013.83     1013.45     19.89 o 
   7   2   4     1138.02     1076.58     20.98 o 
   8   2   4      209.94      219.84     15.92 o 
   9   2   4      916.49      919.16     28.20 o 
  10   2   4      756.11      719.30     25.96 o 
  11   2   4      172.71      154.47     11.53 o 
  12   2   4        6.10        6.96     11.53 o 
  13   2   4      139.11      130.00     11.67 o 
  14   2   4      164.75      169.13     12.19 o 
  15   2   4      434.37      391.59     23.02 o 
  16   2   4      680.72      680.21     28.76 o 
  17   2   4       49.05       56.97     13.73 o 
  18   2   4      166.99      186.55     16.76 o 
  19   2   4      161.07      121.27     16.06 o 
  20   2   4      441.24      466.02     26.20 o 
  21   2   4       84.90       83.21     10.65 o 
  22   2   4       44.80       70.79     10.37 o 
  23   2   4      169.34      177.86     14.57 o 
  24   2   4       97.67      117.67     18.44 o 
  25   2   4      229.10      271.49     26.76 o 
  26   2   4      196.29      211.16     19.75 o 
   0   3   4     2142.88     2196.14     45.76 o 
   1   3   4      224.81      205.09     18.44 o 
   2   3   4     1192.98     1237.76     34.65 o 
   3   3   4      380.65      394.39     21.34 o 
   4   3   4     1202.46     1200.50     35.07 o 
   5   3   4      525.90      522.71     24.84 o 
   6   3   4      392.93      404.01     21.67 o 
   7   3   4       73.39       74.25      9.81 o 
   8   3   4      837.31      895.39     30.96 o 
   9   3   4        5.62       -1.91     11.67 o 
  10   3   4      585.79      557.22     29.46 o 
  11   3   4       69.74       66.07     14.29 o 
  12   3   4      236.34      203.41     17.56 o 
  13   3   4       26.12      -20.03     20.36 o 
  14   3   4      304.92      323.83     26.43 o 
  15   3   4       65.79       68.64     10.69 o 
  16   3   4      338.39      351.10     24.75 o 
  17   3   4      120.99      116.09     12.05 o 
  18   3   4      190.38      235.35     20.87 o 
  19   3   4       12.64        1.12     17.46 o 
  20   3   4       96.66      109.55     15.50 o 
  21   3   4       21.78        9.48     20.73 o 
  22   3   4      233.00      283.49     27.64 o 
   0   4   4     1183.58     1190.32     41.28 o 
   1   4   4      112.40       98.48     13.35 o 
   2   4   4      162.57      159.37     13.82 o 
   3   4   4      173.28      161.57     13.73 o 
   4   4   4       11.87       11.81     12.79 o 
   5   4   4       22.97       10.69     14.71 o 
   6   4   4      681.47      686.29     31.89 o 
   7   4   4       78.00       71.12     12.09 o 
   8   4   4       76.93       93.30     12.56 o 
   9   4   4      132.38      151.76     15.92 o 
  10   4   4      436.65      451.08     31.57 o 
  11   4   4      181.35      183.56     17.56 o 
  12   4   4       18.39       11.81     18.30 o 
  13   4   4      108.42      118.75     15.27 o 
  14   4   4      109.99      107.77     16.11 o 
  15   4   4       56.84       51.08     14.24 o 
   2   0   5      221.13      241.56     14.06 o 
   4   0   5     4102.63     4407.23     45.43 o 
   6   0   5      659.26      674.70     20.83 o 
   8   0   5     1615.95     1675.02     31.43 o 
  10   0   5      848.05      841.74     24.52 o 
  12   0   5     2109.36     2010.90     37.59 o 
  14   0   5     6508.28     6325.39     97.55 o 
  16   0   5      394.30      377.35     22.83 o 
  18   0   5      927.67      924.57     33.62 o 
  20   0   5      499.23      512.72     25.22 o 
  22   0   5     1218.73     1266.85     39.88 o 
  24   0   5     1012.86     1023.24     38.62 o 
  26   0   5      538.16      561.93     35.30 o 
  28   0   5      107.77       83.82     16.58 o 
   1   1   5     1825.15     1792.59     21.87 o 
   2   1   5      207.87      209.88      9.34 o 
   3   1   5      678.86      701.66     14.57 o 
   4   1   5     4378.12     4411.09     40.39 o 
   5   1   5      677.76      739.83     17.07 o 
   6   1   5      831.03      767.98     21.90 o 
   7   1   5      331.55      345.44     13.71 o 
   8   1   5     1108.25     1208.97     44.48 o 
   9   1   5       19.12       18.79      6.04 o 
  10   1   5       28.59       38.25      5.23 o 
  11   1   5      182.00      166.78     10.59 o 
  12   1   5      198.00      214.33     16.53 o 
  13   1   5      843.82      816.80     27.13 o 
  14   1   5      731.55      692.54     27.04 o 
  15   1   5      387.04      361.94     22.88 o 
  16   1   5      147.44      140.32     12.79 o 
  17   1   5      269.79      276.62     21.20 o 
  18   1   5      175.27      186.64     13.68 o 
  19   1   5      595.11      585.10     26.66 o 
  20   1   5      449.65      437.82     25.31 o 
  21   1   5       81.79       74.99     10.69 o 
  22   1   5      344.28      373.61     22.97 o 
  23   1   5       67.33       65.51     10.46 o 
  24   1   5       13.25       19.10     10.09 o 
  25   1   5       41.93       47.02     15.22 o 
  26   1   5      113.64       98.67     16.72 o 
  27   1   5        6.13       -2.71     20.78 o 
   1   2   5      683.76      624.37     27.36 o 
   2   2   5      832.75      826.97     39.04 o 
   3   2   5     1069.98     1043.23     33.29 o 
   4   2   5      915.08      888.44     19.55 o 
   5   2   5       45.17       55.71      8.27 o 
   6   2   5      726.52      696.51     24.80 o 
   7   2   5       90.35       82.28      9.67 o 
   8   2   5      450.24      487.74     22.23 o 
   9   2   5       38.01       34.27      9.20 o 
  10   2   5        6.90      -10.18     12.33 o 
  11   2   5      167.80      177.02     16.81 o 
  12   2   5      539.68      504.50     24.24 o 
  13   2   5      200.57      199.16     18.16 o 
  14   2   5      110.21      119.87     12.61 o 
  15   2   5      200.73      236.84     19.24 o 
  16   2   5       17.27       31.66     12.75 o 
  17   2   5      736.90      733.07     32.73 o 
  18   2   5       43.44       55.24     14.20 o 
  19   2   5      121.11      143.82     11.44 o 
  20   2   5      307.38      321.73     22.65 o 
  21   2   5      381.76      347.42     25.64 o 
  22   2   5      122.52      139.85     12.75 o 
  23   2   5      157.89      147.70     22.93 o 
  24   2   5       59.63       31.19     22.23 o 
  25   2   5       11.95        5.65     21.53 o 
   1   3   5      333.54      334.81     20.55 o 
   2   3   5      273.76      269.15     18.72 o 
   3   3   5      346.82      338.78     20.64 o 
   4   3   5       48.50       61.45      9.34 o 
   5   3   5      259.99      248.61     18.16 o 
   6   3   5      100.68      112.07     11.21 o 
   7   3   5       59.92       43.52     14.52 o 
   8   3   5      398.65      380.90     27.64 o 
   9   3   5       55.79       70.18     13.96 o 
  10   3   5      427.99      456.17     28.95 o 
  11   3   5       17.34       16.53     19.01 o 
  12   3   5     1398.25     1361.55     43.75 o 
  13   3   5       28.69       16.39     14.62 o 
  14   3   5      680.26      713.93     31.94 o 
  15   3   5      172.08      163.48     13.54 o 
  16   3   5      442.91      441.88     26.71 o 
  17   3   5       42.84       58.93      9.95 o 
  18   3   5       45.58       53.33     13.73 o 
  19   3   5       77.90       97.22     14.80 o 
  20   3   5      236.34      229.23     19.33 o 
  21   3   5       48.35       26.90     22.27 o 
   1   4   5      380.57      435.48     27.64 o 
   2   4   5      437.76      427.03     26.85 o 
   3   4   5      112.51      111.70     13.12 o 
   4   4   5      549.06      543.91     31.24 o 
   5   4   5      215.18      195.70     16.02 o 
   6   4   5     1008.10      960.86     39.83 o 
   7   4   5      173.71      156.29     16.67 o 
   8   4   5       88.29      122.67     15.32 o 
   9   4   5       38.88       20.87     20.36 o 
  10   4   5        4.86       18.40     18.49 o 
  11   4   5       48.43       -5.32     19.38 o 
  12   4   5       18.96       44.69     13.17 o 
  13   4   5        7.55       12.70     12.51 o 
   0   0   6     3279.82     3266.73     41.84 o 
   2   0   6     4834.94     4801.94     50.52 o 
   4   0   6     1699.29     1809.27     32.27 o 
   6   0   6      289.48      304.88     15.97 o 
   8   0   6      956.02      953.71     26.24 o 
  10   0   6     1062.00     1078.20     28.72 o 
  12   0   6     1172.50     1198.58     32.50 o 
  14   0   6     3731.25     3661.12     55.52 o 
  16   0   6      109.48      107.68     13.17 o 
  18   0   6     1524.14     1467.83     41.61 o 
  20   0   6      147.81      144.15     12.14 o 
  22   0   6      387.53      390.33     25.45 o 
  24   0   6      578.64      647.53     32.59 o 
  26   0   6      253.05      257.81     19.89 o 
   0   1   6     1218.02     1221.90     20.37 o 
   1   1   6       13.86       15.56      5.53 o 
   2   1   6     1420.39     1402.16     46.74 o 
   3   1   6      129.03      111.95      6.17 o 
   4   1   6      104.02      100.62      7.05 o 
   5   1   6      138.58      131.27      8.07 o 
   6   1   6     1158.62     1150.31     20.14 o 
   7   1   6     1057.33     1035.18     19.50 o 
   8   1   6      103.10       93.38      6.39 o 
   9   1   6      719.77      743.77     24.75 o 
  10   1   6      752.12      755.07     26.48 o 
  11   1   6      318.83      341.95     19.85 o 
  12   1   6      627.16      643.00     25.64 o 
  13   1   6      657.58      603.96     26.29 o 
  14   1   6      302.24      297.45     22.09 o 
  15   1   6      448.41      436.37     24.52 o 
  16   1   6      549.17      536.35     27.22 o 
  17   1   6       47.15       49.68     11.91 o 
  18   1   6      142.16      144.90     12.05 o 
  19   1   6      264.78      239.50     19.80 o 
  20   1   6     1175.08     1169.96     37.45 o 
  21   1   6      371.59      363.29     23.35 o 
  22   1   6       85.70       89.42     12.65 o 
  23   1   6      289.12      329.48     25.64 o 
  24   1   6       59.85       16.81     22.51 o 
  25   1   6      191.56      213.35     17.98 o 
  26   1   6      170.90      155.50     18.40 o 
   0   2   6      471.64      431.19     21.43 o 
   1   2   6     1399.56     1368.74     34.37 o 
   2   2   6     1029.59     1040.28     29.70 o 
   3   2   6       50.64       49.50      9.06 o 
   4   2   6      171.75      189.82     16.06 o 
   5   2   6      181.07      188.65     16.62 o 
   6   2   6      860.90      821.33     27.92 o 
   7   2   6      618.81      643.19     25.68 o 
   8   2   6      369.16      356.15     21.25 o 
   9   2   6      705.42      667.89     26.99 o 
  10   2   6      714.03      734.01     29.00 o 
  11   2   6      716.45      690.53     27.04 o 
  12   2   6      405.17      383.93     23.81 o 
  13   2   6      341.61      330.98     23.39 o 
  14   2   6       87.74       82.98     14.80 o 
  15   2   6      276.84      266.07     17.14 o 
  16   2   6      710.03      680.21     32.97 o 
  17   2   6       25.16       25.31     13.96 o 
  18   2   6      351.18      388.41     24.19 o 
  19   2   6       34.36        8.03     15.69 o 
  20   2   6      426.00      425.77     26.62 o 
  21   2   6      136.79      182.95     16.62 o 
  22   2   6        0.40        2.61     19.33 o 
  23   2   6        8.77       21.76     16.53 o 
  24   2   6       35.53       -2.85     22.65 o 
   0   3   6     2430.97     2473.47     53.19 o 
   1   3   6      542.68      488.76     29.89 o 
   2   3   6      494.30      529.90     30.40 o 
   3   3   6       49.76       39.64     14.34 o 
   4   3   6      610.29      614.84     31.01 o 
   5   3   6      124.77      102.22     15.36 o 
   6   3   6       69.91       70.09     14.90 o 
   7   3   6      156.27      152.60     15.78 o 
   8   3   6      643.62      677.79     32.41 o 
   9   3   6        8.12       20.83     13.68 o 
  10   3   6      397.26      400.18     29.42 o 
  11   3   6      210.21      188.70     13.92 o 
  12   3   6      135.22      155.17     13.17 o 
  13   3   6       69.31       66.49     11.72 o 
  14   3   6      261.33      270.18     24.00 o 
  15   3   6       21.16       16.02     13.78 o 
  16   3   6      167.91      188.42     17.56 o 
  17   3   6       23.17        2.61     19.19 o 
  18   3   6      518.17      554.88     32.97 o 
  19   3   6      102.36       62.71     16.72 o 
   0   4   6      160.45      167.92     17.04 o 
   1   4   6       49.82       17.60     19.52 o 
   2   4   6      134.71      137.38     15.46 o 
   3   4   6       55.02       14.24     19.01 o 
   4   4   6       91.79       70.88     14.20 o 
   5   4   6      346.26      334.85     28.25 o 
   6   4   6      404.10      385.24     29.28 o 
   7   4   6       77.69      108.57     14.29 o 
   8   4   6      216.62      216.29     17.60 o 
   9   4   6       68.79       68.83     14.71 o 
  10   4   6       55.49       26.10     21.25 o 
  11   4   6      129.93      133.83     16.34 o 
   2   0   7      643.74      640.62     22.27 o 
   4   0   7     1810.42     1684.64     34.09 o 
   6   0   7     2887.38     2945.51     45.25 o 
   8   0   7      674.88      640.90     25.59 o 
  10   0   7      403.81      398.83     22.23 o 
  12   0   7      154.82      138.22     13.17 o 
  14   0   7      286.25      280.03     23.72 o 
  16   0   7       86.88       86.62     13.40 o 
  18   0   7       46.37       41.47      9.62 o 
  20   0   7        6.21      -17.51     17.51 o 
  22   0   7      247.04      271.77     23.86 o 
  24   0   7      188.11      188.74     18.07 o 
   1   1   7      476.22      478.46     19.85 o 
   2   1   7      925.11      948.20     19.11 o 
   3   1   7     1370.33     1358.78     31.26 o 
   4   1   7      967.01      966.88     47.30 o 
   5   1   7      259.05      253.42     17.23 o 
   6   1   7      207.48      214.94     16.53 o 
   7   1   7       16.41       -2.76     13.78 o 
   8   1   7      412.60      402.84     21.20 o 
   9   1   7       66.90       75.46      9.95 o 
  10   1   7      538.05      544.84     24.70 o 
  11   1   7      299.20      292.22     20.59 o 
  12   1   7     1963.94     1915.78     43.57 o 
  13   1   7     1200.15     1134.70     34.98 o 
  14   1   7      921.55      894.97     33.01 o 
  15   1   7      187.82      163.95     14.57 o 
  16   1   7      172.04      202.38     18.12 o 
  17   1   7      156.05      179.96     12.37 o 
  18   1   7      116.70      109.41     11.39 o 
  19   1   7      384.40      362.12     24.24 o 
  20   1   7      153.83      196.21     19.19 o 
  21   1   7       79.33       96.89     11.35 o 
  22   1   7      583.90      616.06     31.80 o 
  23   1   7      137.94      126.08     16.20 o 
  24   1   7      136.74      140.83     16.90 o 
  25   1   7      122.58      127.62     16.67 o 
   1   2   7     1338.54     1294.12     35.63 o 
   2   2   7      119.47      125.66     12.28 o 
   3   2   7      446.32      436.23     23.25 o 
   4   2   7      748.62      769.26     27.92 o 
   5   2   7       26.94       33.71      9.53 o 
   6   2   7      203.09      206.91     17.18 o 
   7   2   7       12.51       22.27      9.62 o 
   8   2   7      207.28      246.41     18.91 o 
   9   2   7      177.05      161.01     12.79 o 
  10   2   7       36.51       18.40     15.18 o 
  11   2   7      244.86      241.74     23.49 o 
  12   2   7      717.48      721.49     32.83 o 
  13   2   7      118.33      134.81     15.36 o 
  14   2   7      828.30      789.30     35.30 o 
  15   2   7       92.09       99.88     15.32 o 
  16   2   7      134.16      145.88     12.23 o 
  17   2   7      277.88      308.00     22.27 o 
  18   2   7       56.63       68.50     10.55 o 
  19   2   7      323.74      317.39     24.33 o 
  20   2   7       32.00       37.59     21.15 o 
  21   2   7      475.22      467.33     32.31 o 
  22   2   7      757.66      787.99     39.69 o 
   1   3   7       87.93       98.71     14.99 o 
   2   3   7      181.96      179.03     16.58 o 
   3   3   7        9.35       18.58     17.98 o 
   4   3   7      901.56      849.63     37.73 o 
   5   3   7        6.31       47.21     11.86 o 
   6   3   7      790.50      792.52     36.19 o 
   7   3   7        7.00       15.22     19.24 o 
   8   3   7      442.90      498.06     25.96 o 
   9   3   7       13.66       15.78     12.09 o 
  10   3   7      235.85      214.52     15.60 o 
  11   3   7       40.58       37.59     10.23 o 
  12   3   7       15.17       21.53     14.43 o 
  13   3   7       33.70        3.74     15.18 o 
  14   3   7      116.22       90.73     15.46 o 
  15   3   7        2.46       -7.70     17.37 o 
  16   3   7       26.67       17.46     19.05 o 
  17   3   7        2.08       -5.56     19.10 o 
  18   3   7        7.39       12.70     19.38 o 
   1   4   7       69.91       64.39     13.82 o 
   2   4   7       55.94       58.51     14.29 o 
   3   4   7      102.14      101.94     14.99 o 
   4   4   7       43.19       38.01     13.73 o 
   5   4   7       42.83       20.41     19.99 o 
   6   4   7       29.15        8.08     20.31 o 
   7   4   7      162.94      157.74     18.02 o 
   8   4   7        7.50        4.25     18.12 o 
   0   0   8      432.67      450.47     22.13 o 
   2   0   8      647.56      625.63     24.75 o 
   4   0   8      715.91      719.11     25.73 o 
   6   0   8     1496.87     1454.90     35.68 o 
   8   0   8     1152.53     1074.70     32.73 o 
  10   0   8      329.00      310.39     23.11 o 
  12   0   8      288.13      298.57     24.19 o 
  14   0   8      621.73      534.71     29.79 o 
  16   0   8     1721.97     1756.41     44.97 o 
  18   0   8      812.73      795.83     34.46 o 
  20   0   8     1144.29     1223.61     40.35 o 
  22   0   8      139.15      156.80     16.62 o 
  24   0   8      198.41      222.69     17.79 o 
   0   1   8      730.00      675.78     27.18 o 
   1   1   8      522.10      529.76     23.58 o 
   2   1   8     2407.95     2235.37     43.15 o 
   3   1   8      599.01      563.20     25.82 o 
   4   1   8      308.57      311.51     19.75 o 
   5   1   8      287.80      306.37     19.85 o 
   6   1   8      144.48      137.24     12.14 o 
   7   1   8      214.58      231.05     18.91 o 
   8   1   8      902.73      893.24     31.33 o 
   9   1   8      425.07      403.26     24.19 o 
  10   1   8      286.95      307.02     21.95 o 
  11   1   8      108.01      101.84     13.35 o 
  12   1   8      475.41      428.81     25.45 o 
  13   1   8      862.00      863.96     31.71 o 
  14   1   8      207.14      203.78     17.46 o 
  15   1   8        6.65      -11.16     11.77 o 
  16   1   8      137.23      145.04     11.72 o 
  17   1   8      142.14      125.10     12.84 o 
  18   1   8      216.09      245.06     21.06 o 
  19   1   8       63.39       68.13     11.25 o 
  20   1   8       70.51       75.69     11.44 o 
  21   1   8      114.21      117.11     15.69 o 
  22   1   8       25.92       21.71     14.71 o 
  23   1   8      404.13      420.82     31.85 o 
   0   2   8     1140.26     1159.73     35.68 o 
   1   2   8      835.20      823.66     30.77 o 
   2   2   8     1073.81     1071.62     34.65 o 
   3   2   8       33.21        2.52     14.76 o 
   4   2   8       99.71      105.53     11.77 o 
   5   2   8      438.01      476.20     24.98 o 
   6   2   8      104.91      119.45     11.49 o 
   7   2   8       59.43       70.42     13.92 o 
   8   2   8      339.41      332.52     27.32 o 
   9   2   8     1086.05     1019.79     37.82 o 
  10   2   8      387.48      406.25     27.41 o 
  11   2   8      674.81      721.45     33.15 o 
  12   2   8      944.14      963.52     36.98 o 
  13   2   8       99.89       86.57     15.27 o 
  14   2   8       38.61       44.87      9.95 o 
  15   2   8       14.17       13.82      8.13 o 
  16   2   8       77.36       73.97     11.86 o 
  17   2   8       26.94       13.59     14.43 o 
  18   2   8      235.23      274.01     21.20 o 
  19   2   8      114.67       96.61     16.34 o 
  20   2   8        9.80       17.70     19.47 o 
  21   2   8      145.34      134.48     17.93 o 
   0   3   8      312.36      307.86     22.65 o 
   1   3   8       87.85       95.21     11.25 o 
   2   3   8      282.73      290.21     22.09 o 
   3   3   8       12.96        5.65     12.51 o 
   4   3   8       53.92       46.32     10.88 o 
   5   3   8       23.75       18.82      8.45 o 
   6   3   8      291.34      290.82     22.46 o 
   7   3   8       57.76       61.50     10.37 o 
   8   3   8      156.31      190.00     14.20 o 
   9   3   8       25.06       39.83      9.57 o 
  10   3   8      290.10      298.95     24.00 o 
  11   3   8       27.62       36.94     12.65 o 
  12   3   8      137.87      146.30     16.76 o 
  13   3   8       53.24       62.20     13.31 o 
  14   3   8      184.36      161.80     17.84 o 
  15   3   8        1.13      -17.98     19.33 o 
  16   3   8      562.05      541.81     34.74 o 
   0   4   8      184.04      173.05     18.44 o 
   1   4   8      102.00      112.16     16.81 o 
   2   0   9      100.65      102.73     13.35 o 
   4   0   9     2948.15     2813.97     51.37 o 
   6   0   9      883.80      899.17     31.43 o 
   8   0   9      161.11      163.85     14.34 o 
  10   0   9      758.85      772.86     30.91 o 
  12   0   9     1637.08     1608.71     41.84 o 
  14   0   9      524.28      503.10     25.22 o 
  16   0   9      673.96      672.28     30.96 o 
  18   0   9       40.32       50.52     12.56 o 
  20   0   9      518.82      528.22     33.99 o 
  22   0   9      591.74      601.07     35.63 o 
   1   1   9       38.08       52.25     11.25 o 
   2   1   9      324.03      301.51     22.88 o 
   3   1   9      931.33      883.39     32.17 o 
   4   1   9      858.97      865.08     30.68 o 
   5   1   9      337.35      330.42     22.55 o 
   6   1   9      685.27      703.14     30.03 o 
   7   1   9      168.28      125.28     13.82 o 
   8   1   9      272.81      247.11     22.60 o 
   9   1   9      102.77       81.20     12.75 o 
  10   1   9       57.07       73.27      9.01 o 
  11   1   9      178.60      229.51     17.74 o 
  12   1   9      180.69      218.82     18.63 o 
  13   1   9      414.28      404.48     23.30 o 
  14   1   9      262.00      316.64     21.62 o 
  15   1   9      264.50      291.24     21.57 o 
  16   1   9      136.70      131.92     12.79 o 
  17   1   9      163.22      174.59     14.71 o 
  18   1   9       93.10       92.55     12.61 o 
  19   1   9      111.63      131.03     16.02 o 
  20   1   9      192.40      199.48     19.33 o 
  21   1   9       45.44       73.17     14.24 o 
  22   1   9      171.41      168.80     17.51 o 
   1   2   9      360.01      351.85     25.64 o 
   2   2   9      162.91      150.87     15.74 o 
   3   2   9      236.61      218.16     17.09 o 
   4   2   9      552.90      566.93     29.84 o 
   5   2   9      197.89      183.89     16.95 o 
   6   2   9      315.85      312.02     26.24 o 
   7   2   9       31.38        6.12     20.22 o 
   8   2   9      156.32      172.49     15.83 o 
   9   2   9       46.81       30.17     20.55 o 
  10   2   9      174.19      178.24     13.50 o 
  11   2   9      322.60      318.60     22.27 o 
  12   2   9      302.87      307.86     23.21 o 
  13   2   9       91.37       65.14     12.23 o 
  14   2   9      211.63      205.83     14.99 o 
  15   2   9      311.93      326.03     25.31 o 
  16   2   9       41.71       19.47     26.80 o 
  17   2   9      224.68      216.99     18.96 o 
  18   2   9       11.04      -20.97     20.97 o 
  19   2   9      267.47      301.09     27.92 o 
   1   3   9       27.35       36.75      9.62 o 
   2   3   9      303.06      263.64     22.65 o 
   3   3   9      124.71      137.29     12.79 o 
   4   3   9      196.82      222.83     21.25 o 
   5   3   9       17.20       18.58     15.27 o 
   6   3   9      289.44      354.23     24.52 o 
   7   3   9       13.77       18.87     13.50 o 
   8   3   9      298.49      298.48     27.46 o 
   9   3   9      119.93      116.37     16.39 o 
  10   3   9     1003.67      939.89     41.93 o 
  11   3   9      189.49      169.74     17.84 o 
  12   3   9      308.31      350.03     27.22 o 
  13   3   9       11.36       36.52     13.68 o 
   0   0  10     2737.53     2738.70     52.86 o 
   2   0  10      100.08       83.54     14.24 o 
   4   0  10     2877.00     2839.05     55.66 o 
   6   0  10      647.14      609.61     26.06 o 
   8   0  10       33.54       33.85      9.01 o 
  10   0  10      895.38      899.26     33.06 o 
  12   0  10      125.56      138.08     11.58 o 
  14   0  10      659.02      623.15     31.01 o 
  16   0  10        2.13      -12.19     15.27 o 
  18   0  10       64.93       79.57     15.32 o 
  20   0  10       13.81       -8.55     22.69 o 
   0   1  10      572.40      582.48     26.01 o 
   1   1  10       61.04       76.53      9.29 o 
   2   1  10       55.70       60.61      9.11 o 
   3   1  10      556.64      564.36     25.96 o 
   4   1  10       37.09       38.24      8.41 o 
   5   1  10      365.37      364.37     22.13 o 
   6   1  10      424.48      378.28     23.02 o 
   7   1  10      307.95      292.64     21.71 o 
   8   1  10      624.74      620.44     26.85 o 
   9   1  10       37.29       19.85     14.34 o 
  10   1  10      540.31      534.43     26.66 o 
  11   1  10      396.45      394.62     25.08 o 
  12   1  10        5.10        1.17     13.54 o 
  13   1  10       10.03       -2.38     14.90 o 
  14   1  10      162.78      152.41     13.78 o 
  15   1  10       69.76       85.31     11.44 o 
  16   1  10      508.98      496.28     31.52 o 
  17   1  10       88.80       77.19     15.60 o 
  18   1  10     1088.64     1206.52     44.55 o 
  19   1  10       13.22       48.19     13.17 o 
   0   2  10      130.84      137.38     16.16 o 
   1   2  10       57.26       64.16     14.57 o 
   2   2  10      169.59      179.87     16.95 o 
   3   2  10      206.50      229.23     18.77 o 
   4   2  10       34.84       43.01      9.76 o 
   5   2  10      107.75      111.74     12.75 o 
   6   2  10       66.54       63.88     11.21 o 
   7   2  10      471.77      492.27     26.85 o 
   8   2  10      474.74      499.92     26.06 o 
   9   2  10      112.72      113.00     12.61 o 
  10   2  10      245.58      298.90     22.93 o 
  11   2  10      480.44      508.14     28.58 o 
  12   2  10       62.01       51.46     15.55 o 
  13   2  10       22.40       33.62     27.18 o 
  14   2  10       43.74       32.17     14.99 o 
  15   2  10       31.32       37.26     14.15 o 
  16   2  10      253.01      244.36     20.08 o 
   0   3  10      865.23      911.78     41.05 o 
   1   3  10      267.39      238.85     20.17 o 
   2   3  10      610.20      636.55     37.64 o 
   3   3  10        4.40        9.15     20.50 o 
   4   3  10      230.92      257.20     18.58 o 
   5   3  10       25.07       17.46     19.15 o 
   6   3  10       81.92       79.71     15.13 o 
   7   3  10       22.92       37.54     13.59 o 
   8   3  10       86.85       56.50     15.22 o 
   9   3  10      128.61      105.21     17.32 o 
   2   0  11      782.64      790.74     31.05 o 
   4   0  11      649.69      677.97     30.12 o 
   6   0  11      282.23      286.76     20.87 o 
   8   0  11      451.08      429.88     26.57 o 
  10   0  11      332.68      323.41     24.28 o 
  12   0  11      512.43      577.25     30.35 o 
  14   0  11      381.57      407.00     30.03 o 
  16   0  11      403.69      409.71     29.51 o 
  18   0  11      253.57      222.74     19.38 o 
   1   1  11       70.59       79.15     10.46 o 
   2   1  11      382.99      375.43     23.95 o 
   3   1  11      131.79      134.81     11.63 o 
   4   1  11      192.73      201.07     20.08 o 
   5   1  11      167.85      183.28     13.64 o 
   6   1  11      816.06      819.04     35.35 o 
   7   1  11      294.92      281.71     23.21 o 
   8   1  11      322.87      352.46     24.33 o 
   9   1  11       16.82       -3.36     15.97 o 
  10   1  11      218.01      184.07     14.94 o 
  11   1  11        8.01       -2.47     14.76 o 
  12   1  11      195.18      243.00     23.44 o 
  13   1  11      169.72      165.40     16.48 o 
  14   1  11      179.75      163.20     17.88 o 
  15   1  11      210.74      200.98     18.63 o 
  16   1  11      316.25      320.43     28.86 o 
  17   1  11      103.07       98.53     16.20 o 
   1   2  11      262.86      302.03     23.39 o 
   2   2  11      380.62      395.84     24.52 o 
   3   2  11      177.29      175.16     14.66 o 
   4   2  11      518.46      539.85     29.56 o 
   5   2  11       40.80       40.72     11.49 o 
   6   2  11      539.01      535.23     31.05 o 
   7   2  11       82.61       71.07     16.25 o 
   8   2  11       23.36        2.85     23.25 o 
   9   2  11       84.13      108.99     16.67 o 
  10   2  11       72.66       92.92     14.66 o 
  11   2  11      124.88      121.74     17.04 o 
  12   2  11      365.83      400.04     30.91 o 
  13   2  11       95.09      117.63     16.76 o 
   1   3  11        5.79      -10.04     21.15 o 
   0   0  12       99.88       91.99     12.00 o 
   2   0  12      217.94      187.67     14.99 o 
   4   0  12      239.86      245.76     16.53 o 
   6   0  12      174.15      133.08     14.76 o 
   8   0  12      914.21      881.99     37.50 o 
  10   0  12      354.82      365.21     28.34 o 
  12   0  12      116.36      119.35     16.76 o 
  14   0  12      257.71      240.62     18.87 o 
   0   1  12      789.26      879.65     35.82 o 
   1   1  12       81.32       83.73     13.35 o 
   2   1  12      542.08      515.89     30.07 o 
   3   1  12       27.55       47.58     10.37 o 
   4   1  12       20.54       15.69     15.22 o 
   5   1  12     1092.85     1096.27     40.16 o 
   6   1  12       59.64       68.74     12.56 o 
   7   1  12       37.05       46.98     11.53 o 
   8   1  12      296.40      283.16     26.62 o 
   9   1  12      241.05      236.23     18.77 o 
  10   1  12      183.86      178.42     17.56 o 
  11   1  12      161.65      140.55     16.76 o 
  12   1  12      257.98      247.44     19.85 o 
  13   1  12       24.92       -1.17     21.48 o 
   0   2  12      544.25      558.48     34.13 o 
   1   2  12        1.38       11.81     17.98 o 
   2   2  12      322.57      287.79     26.29 o 
   3   2  12       11.52      -14.62     19.94 o 
   4   2  12        8.66       14.90     20.55 o 
   5   2  12      245.94      256.27     24.52 o 
   6   2  12       71.25       51.88     16.06 o 
   7   2  12      431.94      387.15     32.83 o 
   8   2  12      474.43      491.75     32.83 o 
   9   2  12      131.26      149.10     18.30 o 
   2   0  13      227.59      262.34     26.06 o 
   4   0  13      718.28      701.23     37.78 o 
   6   0  13      716.55      681.52     38.20 o 
   8   0  13      241.90      262.06     19.80 o 
  10   0  13      331.03      388.65     31.15 o 
   1   1  13      143.29      137.43     17.65 o 
   2   1  13      206.32      230.54     18.40 o 
   3   1  13      126.15      125.52     16.67 o 
   4   1  13      347.97      357.64     28.44 o 
   5   1  13       25.65       16.30     20.78 o 
   6   1  13      165.70      157.74     17.65 o 
   7   1  13       44.94       46.65     15.46 o 
   8   1  13        0.26       18.35     21.25 o 
                                                 
